# Supplementary material for: Evidence of bifunctionality of carbons and metal atoms in catalyzed acetylene hydrochlorination
Source: Nat Commun. 2023 Sep 9;14:5557. doi: 10.1038/s41467-023-41344-0 (PMC10492806; doi:10.1038/s41467-023-41344-0)
Supplement: Supplementary file 3 — Source data [file 41467_2023_41344_MOESM3_ESM.xlsx]

## Sheet: Figure 2b
	Normalized Intensity [arb. units]
E [eV]
11360	-0.00112	-0.000802516	-0.00125	-0.00201	-0.0012	-0.000441183	-0.000786727	-0.000560331	-0.00101	-0.00103	-0.00060763	-0.000551659	-0.000750403	-1.69e-05	-0.000738687	8.03e-05	-0.00145	-0.000371628	-0.000506921	-0.00113	0.000170559	0.000573661	-0.000427467	0.000294149	0.000212884	0.000181742	0.000138022	0.000628885	0.000181449	-0.000374409	-0.000126744	-0.000423807	0.000315362	-2.86e-06	-0.000550731	-0.000394289	-0.000168316	-0.000618758	-9.68e-05	-0.00028166	-0.000539196	-0.000160632	-0.000300015	-0.000409649	-0.00136	-0.000534223	-0.000587617	-0.000629852	0.000251545
11360.3	-0.000770261	-0.000529379	-0.000605906	-0.00181	-0.00112	-0.000106012	-0.000348443	-0.000704827	-0.00115	-0.00101	-0.000551727	-0.000133138	-0.000454637	0.000119726	-0.000655526	0.000132006	-0.00114	-6.92e-05	-0.000538333	-0.00105	0.000612037	0.000763942	-0.000238751	0.000705512	0.000302806	0.000563679	0.000206924	0.000720199	0.000313885	5.82e-07	-0.000349868	-8.21e-05	0.000327893	0.000241123	-0.000310336	-0.000366401	7.86e-05	-0.00045527	-0.000166306	7.84e-05	-0.000313269	9.51e-05	2.21e-06	-0.000122423	-0.00116	-0.000642248	-0.000377646	-0.000331371	0.000153552
11360.5	-0.000357431	-0.000269826	-1.05e-05	-0.00129	-0.000754931	8.74e-05	3.44e-05	-0.000720649	-0.0011	-0.000802897	-0.000381585	0.000205107	3.73e-05	0.000342583	-0.000327337	0.000294566	-0.000701533	0.00031818	-0.000405036	-0.000605286	0.000918635	0.000872713	-9.68e-05	0.000954676	0.00033799	0.000882697	0.000431048	0.0008245	0.000554079	0.000500939	-9.82e-05	0.000528249	0.000449662	0.000473697	-0.000129674	-0.000277938	0.000332674	-0.000192707	-0.000351882	0.000293261	3.7e-06	0.000275203	0.000441829	6.76e-05	-0.000627405	-0.000648136	-0.000161305	1.16e-05	8.24e-05
11360.8	2.31e-05	-4.06e-05	0.000299362	-0.000668909	-0.00032221	-2.93e-05	0.000147034	-0.000532707	-0.000598687	-0.000307612	-3.93e-05	0.000385504	0.00043458	0.000612151	9.52e-05	0.000572456	-0.000321895	0.000621877	-0.000126066	2.4e-05	0.000871519	0.000939442	6.89e-05	0.000972411	0.000305988	0.000949291	0.00076537	0.000998126	0.000868937	0.000856054	0.000673606	0.00103	0.000720992	0.000465515	-3.53e-05	-0.000133803	0.000558277	5.31e-05	-0.000338703	0.000310814	0.00040281	0.000331831	0.000849172	8.1e-05	-3.38e-05	-0.000429284	-7.9e-05	0.000281336	0.000128629
11361	0.000324895	0.000173908	0.00038259	-0.000224265	-0.000228706	-0.000257453	9.55e-05	-0.000270318	0.000211489	0.000353993	0.000285043	0.000513732	0.0004673	0.000723176	0.000308709	0.000851819	-9.17e-06	0.000743038	0.000187564	0.000525338	0.000659377	0.00113	0.000365221	0.00103	0.000390845	0.000854766	0.00105	0.0013	0.00104	0.000962748	0.00144	0.00118	0.00105	0.000282785	0.000208836	3.06e-05	0.000803948	0.000283628	6.5e-05	0.000388957	0.000831335	0.000374954	0.00103	8.82e-05	0.000337629	-4.93e-05	-0.000115402	0.000558621	0.000268623
11361.2	0.000567665	0.000271025	0.000283816	-5.98e-05	-0.000522279	-0.000257537	0.000127004	-9.16e-05	0.000770258	0.000797266	0.000419718	0.00056405	8.39e-05	0.000551861	0.000274101	0.000980541	0.000242099	0.000674724	0.000488162	0.00075987	0.000670976	0.00141	0.000728966	0.00123	0.000730428	0.00068992	0.00121	0.0016	0.000927005	0.000881621	0.00179	0.00115	0.00134	0.000204191	0.000767368	0.000246754	0.00111	0.000674542	0.000622118	0.000568848	0.00122	0.000472225	0.000935751	0.00028058	0.000518226	0.000297796	-0.000130565	0.00082894	0.000428623
11361.5	0.000661238	0.000245645	0.000124796	-5.96e-05	-0.000820454	7.99e-05	0.000315456	2.33e-05	0.000689264	0.000714874	0.000434641	0.000452127	-0.000508218	0.000260014	0.000226877	0.000929744	0.000381971	0.000470929	0.000681462	0.00073928	0.00104	0.00153	0.000936171	0.00127	0.00109	0.000426307	0.00125	0.00164	0.000669047	0.000745544	0.00172	0.00109	0.00144	0.000339673	0.00147	0.000579115	0.00136	0.00122	0.000995794	0.000641002	0.00145	0.000615295	0.000706912	0.000624132	0.000723621	0.000554045	1.85e-05	0.000913139	0.000544135
11361.8	0.00039454	0.000258548	4.44e-06	-5.94e-06	-0.000820168	0.000463803	0.000468822	0.000252991	0.000222977	0.000239195	0.000454259	0.000165884	-0.000936458	0.000140372	0.000333272	0.000809867	0.000365136	0.000148912	0.000555644	0.000551003	0.00137	0.00133	0.000845012	0.000890118	0.00108	9.74e-05	0.00114	0.00125	0.000385161	0.000581684	0.00129	0.000926177	0.00125	0.000500652	0.00186	0.000961394	0.00128	0.00156	0.00112	0.000573877	0.00142	0.000722952	0.000486026	0.000810192	0.000954787	0.000697747	0.000259462	0.000739551	0.000494757
11362	-0.0001056	0.00041357	-0.000145138	0.00017074	-0.000644922	0.000553688	0.000383681	0.000606842	-0.000128541	-0.000123891	0.000466438	-0.000120751	-0.000959695	0.000306006	0.000531665	0.000621371	0.000264929	-0.000263598	0.000100807	0.000325769	0.00124	0.000948107	0.000603798	0.000247462	0.000573945	-0.000135791	0.000877523	0.000552049	4.86e-05	0.000258504	0.000590455	0.000598658	0.000782788	0.000550362	0.00168	0.00113	0.000790746	0.00133	0.0011	0.00051343	0.00106	0.000680527	0.000342216	0.000676607	0.000942227	0.000595906	0.000382695	0.000474727	0.000210919
11362.2	-0.000344609	0.000663675	-0.000302958	0.00032451	-0.00053928	0.000405803	0.000136201	0.000834861	-9.79e-05	-1.33e-05	0.000445038	-0.000102643	-0.000678158	0.000651075	0.000658429	0.000297222	0.000232208	-0.000543135	-0.000275386	0.000217543	0.000775316	0.000623971	0.000426165	-0.0002484	-0.000105965	-7.13e-05	0.000625278	-0.000165206	-0.000260143	-0.000180266	-0.000113791	0.000257343	0.000258175	0.000549426	0.00112	0.000831381	0.000136558	0.000641814	0.00104	0.000465729	0.000492729	0.000484629	0.000253846	0.000414798	0.000604086	0.000245295	0.000353628	0.000318258	-0.000125997
11362.5	-7.38e-05	0.000920559	-0.000182512	0.000378268	-0.000467702	0.000366629	5.91e-05	0.000811252	0.000346226	0.000511324	0.0005436	0.000297803	-0.000290674	0.00112	0.000681771	1.2e-05	0.000327213	-0.000365882	-9.59e-05	0.000342338	0.000510827	0.000597726	0.00036718	-0.000270264	-0.000468992	0.000397051	0.000614695	-0.000466678	-0.000244997	-0.000389546	-0.000398007	0.000111206	5.54e-05	0.000598211	0.000642156	0.000310989	-0.000220004	-4.74e-05	0.000954061	0.000445749	1.85e-06	0.000335348	0.000208569	0.00026839	0.000283238	-4.61e-05	0.000359471	0.000307547	-0.000249234
11362.8	0.000452297	0.00112	0.000452745	0.000507336	-0.000172117	0.000653919	0.000432308	0.000730985	0.00107	0.00123	0.000901918	0.000849741	0.000232358	0.00177	0.000805619	0.000130794	0.000618561	0.000314967	0.000684982	0.00069072	0.000818447	0.000985721	0.000488519	0.000244453	-0.000171162	0.00114	0.000976855	2.19e-06	0.000352816	-6.95e-05	3.8e-06	0.000302897	0.000430738	0.000803103	0.000667815	0.000175167	6.9e-05	-0.000227654	0.00092729	0.000726275	3.79e-05	0.000530408	0.000349347	0.00036848	0.000393177	0.00016009	0.00064388	0.000424416	5.62e-06
11363	0.000963883	0.00132	0.00142	0.000940984	0.000505084	0.00124	0.0012	0.000870809	0.00179	0.00199	0.00144	0.00138	0.000989967	0.00252	0.00123	0.000811955	0.00127	0.0012	0.00172	0.00122	0.00153	0.00167	0.000971046	0.00113	0.000847093	0.00189	0.00165	0.0012	0.00143	0.000724201	0.000973249	0.000891447	0.00131	0.00121	0.00141	0.000691165	0.000988102	0.00033692	0.00111	0.00156	0.000816789	0.00125	0.000883428	0.000833712	0.00103	0.00101	0.00133	0.000838037	0.000707407
11363.2	0.00151	0.00171	0.00231	0.0016	0.00146	0.00198	0.00202	0.00137	0.00228	0.00267	0.00201	0.00194	0.00182	0.00313	0.00186	0.0018	0.00226	0.00201	0.00266	0.00195	0.0022	0.00238	0.00184	0.00212	0.00225	0.00247	0.00245	0.00271	0.00259	0.00169	0.00219	0.00177	0.00245	0.0018	0.00264	0.00158	0.00219	0.00147	0.00163	0.00273	0.00204	0.0023	0.00178	0.00175	0.00193	0.00216	0.00234	0.00176	0.00171
11363.5	0.00213	0.00241	0.00291	0.00213	0.00236	0.00259	0.00264	0.0022	0.00251	0.0032	0.00247	0.00262	0.00244	0.00345	0.00239	0.00264	0.00319	0.00269	0.00343	0.00282	0.00262	0.00293	0.00271	0.00304	0.00345	0.00298	0.00315	0.00405	0.00345	0.00254	0.00334	0.00271	0.00355	0.00264	0.00376	0.00245	0.00316	0.00275	0.00246	0.00371	0.00314	0.00326	0.00279	0.00297	0.00271	0.00313	0.00337	0.00299	0.00269
11363.8	0.00262	0.0032	0.00325	0.00245	0.00288	0.00287	0.00307	0.00308	0.00268	0.00365	0.00278	0.00327	0.00282	0.00352	0.0027	0.0031	0.00375	0.00322	0.00405	0.00363	0.00292	0.00337	0.00319	0.00378	0.00412	0.00348	0.00362	0.0049	0.0039	0.00312	0.00415	0.00352	0.00433	0.00372	0.00432	0.00308	0.00355	0.00376	0.00343	0.00413	0.00378	0.00392	0.00361	0.00401	0.00306	0.00371	0.00415	0.00392	0.00345
11364	0.00288	0.00365	0.00344	0.00278	0.00298	0.003	0.00338	0.00364	0.00298	0.00407	0.00301	0.00368	0.00305	0.00349	0.00301	0.0032	0.00403	0.00353	0.00445	0.00418	0.00325	0.00383	0.00339	0.00422	0.00429	0.00386	0.00384	0.00524	0.00402	0.0034	0.00451	0.00407	0.00461	0.00462	0.00427	0.00341	0.00358	0.00426	0.00421	0.00409	0.004	0.00434	0.00403	0.00437	0.00293	0.00385	0.00443	0.00417	0.00389
11364.2	0.00296	0.00354	0.00352	0.00322	0.0029	0.00329	0.00356	0.0037	0.00326	0.00427	0.00329	0.00377	0.00319	0.00354	0.00341	0.00312	0.00423	0.00365	0.00445	0.00431	0.0036	0.0042	0.00364	0.00428	0.00399	0.00396	0.00381	0.00524	0.00388	0.0034	0.00446	0.00419	0.0044	0.00492	0.0038	0.0034	0.00361	0.00417	0.00436	0.00394	0.00392	0.00449	0.00408	0.0039	0.00252	0.00352	0.00417	0.00381	0.00394
11364.5	0.00285	0.00298	0.00352	0.0035	0.00276	0.00365	0.00345	0.00341	0.00307	0.00396	0.00352	0.00363	0.00321	0.00356	0.00359	0.00305	0.00428	0.00351	0.00389	0.00399	0.0038	0.00417	0.00376	0.00397	0.00319	0.00365	0.00355	0.00505	0.0034	0.00307	0.00403	0.00379	0.00382	0.00453	0.0031	0.00308	0.00351	0.0036	0.00378	0.00386	0.00358	0.00424	0.00386	0.00297	0.00214	0.00293	0.00353	0.00317	0.00354
11364.8	0.00246	0.00224	0.00342	0.00332	0.00239	0.00352	0.00286	0.00299	0.00233	0.00303	0.00321	0.00329	0.00297	0.00323	0.00323	0.00296	0.00389	0.00298	0.003	0.00323	0.00343	0.00358	0.00313	0.00331	0.00203	0.00289	0.00301	0.00457	0.00253	0.00239	0.00328	0.00293	0.00299	0.0037	0.00225	0.00245	0.00283	0.00273	0.00283	0.00361	0.00303	0.00353	0.00333	0.00205	0.00194	0.00239	0.00278	0.00252	0.00291
11365	0.00183	0.00143	0.00303	0.0026	0.00166	0.00259	0.0018	0.00244	0.00148	0.00171	0.00213	0.00263	0.00231	0.00238	0.00244	0.00265	0.00297	0.00216	0.00223	0.00214	0.00231	0.0025	0.00179	0.00235	0.000849299	0.00186	0.00214	0.00374	0.00157	0.00161	0.00246	0.00177	0.00215	0.00272	0.00135	0.0016	0.00155	0.00177	0.00188	0.00283	0.00235	0.00244	0.00235	0.00136	0.00177	0.00189	0.00204	0.00186	0.0023
11365.2	0.00109	0.000526521	0.00224	0.00152	0.000759104	0.0013	0.000713463	0.00162	0.00101	0.000489542	0.000725442	0.0017	0.0013	0.00124	0.00154	0.00199	0.00173	0.00132	0.00173	0.000966141	0.000879741	0.00117	0.000472127	0.00126	6.11e-05	0.000951233	0.00113	0.00275	0.000894219	0.00106	0.00177	0.000584624	0.00133	0.00174	0.000517587	0.000684222	0.000362424	0.000854867	0.00099376	0.00145	0.00155	0.00124	0.00116	0.000758595	0.00146	0.0012	0.00124	0.00104	0.0017
11365.5	0.000323324	-0.000241029	0.00126	0.000494877	0.000147185	0.000391326	8.33e-05	0.000541171	0.000879334	-0.000198484	-0.000276425	0.000725576	0.00036162	0.000318994	0.000820977	0.00114	0.000527107	0.000641239	0.00133	3.64e-05	-0.000237204	-1.05e-07	-0.000262814	0.000305341	-0.000202554	0.000356698	0.000319278	0.00187	0.000506128	0.000727365	0.00116	-0.000337769	0.000405276	0.000825842	-6.48e-05	-0.000140898	-0.00019846	-1.55e-05	0.000189145	-0.000119027	0.000679135	0.000251467	0.000174281	4.44e-05	0.000960445	0.00026008	0.000391896	8.92e-06	0.00089276
11365.8	-0.000263384	-0.000578298	0.000457524	-0.000119439	3.6e-05	8.26e-05	-8.8e-05	-0.000439478	0.000587225	-0.000304786	-0.000659348	-7.15e-05	-0.000104236	2.3e-06	0.000480533	0.000545483	-0.000243952	0.000240547	0.000883334	-0.000462818	-0.000799578	-0.000743274	-0.000474058	-0.000287923	-0.000210128	-6.84e-05	-0.000145446	0.00122	9.23e-05	0.000351778	0.000555034	-0.00086543	-0.000448397	4.7e-06	-0.00032835	-0.000719131	-0.000280817	-0.000808659	-0.000487487	-0.00129	-3.18e-05	-0.000303196	-0.000489303	-0.000688042	0.00038758	-0.000606674	-0.000214385	-0.000978553	-0.000116165
11366	-0.000487554	-0.000547278	2.24e-05	-0.000254521	0.000212848	7.96e-05	-9.88e-05	-0.000874584	-7.45e-05	-0.000129367	-0.00071082	-0.000555764	-8.53e-05	0.000193075	0.00050866	0.000445348	-0.000436134	0.000142004	0.00038535	-0.000519795	-0.000930239	-0.00106	-0.000469873	-0.000530127	-0.000296763	-0.000405233	-0.000346007	0.000727151	-0.000411996	-0.000161762	-1.1e-05	-0.00104	-0.000866706	-0.000574042	-0.000380227	-0.000973293	-0.000320244	-0.00134	-0.000880977	-0.00176	-0.000438762	-0.000523817	-0.000958634	-0.00114	-0.000148804	-0.00108	-0.000420646	-0.00153	-0.000970942
11366.2	-0.000428156	-0.000464735	-0.00015088	-9.58e-05	0.000347493	0.000109989	-1.91e-05	-0.000669783	-0.000672995	-7.66e-07	-0.000660389	-0.000620596	6.45e-05	0.000413346	0.000609342	0.00061707	-0.000324669	0.0001694	-0.000113231	-0.000253564	-0.000767109	-0.00107	-0.000441433	-0.000576072	-0.000411121	-0.000469645	-0.000384551	0.000398099	-0.000784155	-0.000642819	-0.00042573	-0.00099533	-0.000743718	-0.000806591	-0.000429873	-0.001	-0.000428513	-0.00143	-0.000854193	-0.00159	-0.000723206	-0.000634895	-0.00117	-0.00119	-0.000688953	-0.00117	-0.000489382	-0.00151	-0.00128
11366.5	-0.00032017	-0.00042254	-0.000173297	0.000142418	0.00034302	9.12e-05	0.000254608	-0.000230564	-0.000654313	-2.06e-05	-0.000460464	-0.000367011	3.8e-05	0.000265554	0.000510365	0.000631522	-0.000263395	0.000198059	-0.000467284	3.49e-05	-0.000439509	-0.000849141	-0.000467913	-0.000493988	-0.000253786	-0.000143988	-0.000310401	0.000239588	-0.000925638	-0.00093565	-0.000616447	-0.000837586	-0.000403124	-0.000755981	-0.000578716	-0.000982859	-0.000441693	-0.00111	-0.000564375	-0.00106	-0.0011	-0.00068276	-0.000991216	-0.00106	-0.00121	-0.00109	-0.000667895	-0.00113	-0.00105
11366.8	-0.00024891	-0.00028781	-7.13e-05	0.000308067	0.000293169	3.1e-05	0.000631323	-4.13e-05	-8.84e-05	-7.93e-05	-9.16e-05	-0.000149553	-0.000142751	-0.00018619	0.000245694	0.00031571	-0.000282513	0.000288105	-0.000599348	7.97e-05	-0.000156541	-0.000461146	-0.00058574	-0.000264799	0.000166925	0.000386568	-0.000223805	0.000149285	-0.000900951	-0.001	-0.000544703	-0.000571445	-0.000185371	-0.000531796	-0.000730678	-0.000980291	-0.000325429	-0.000694067	-0.000346862	-0.000551704	-0.00148	-0.000657427	-0.000586575	-0.000968548	-0.0015	-0.000969827	-0.000860962	-0.000665768	-0.000645165
11367	-0.000109446	-4.2e-05	6.37e-05	0.000296647	0.000258623	-4.12e-05	0.000830964	-0.000198457	0.000410892	3.68e-05	0.000251201	-0.000235157	-0.000251795	-0.000546097	2.06e-05	-0.000151884	-0.000197012	0.00040561	-0.000599266	-5.9e-05	-5.96e-05	-1.11e-05	-0.000718399	5.52e-05	0.000441969	0.000740599	-0.000281402	1.84e-05	-0.0006884	-0.000871553	-0.000324424	-0.000260648	-0.00014582	-0.000290115	-0.000738818	-0.00099326	-0.000287752	-0.000469493	-0.00033703	-0.000390181	-0.00161	-0.000636383	-0.000375819	-0.000924053	-0.00141	-0.000804132	-0.000889257	-0.000261847	-0.000432477
11367.2	0.000183729	0.000198823	6.2e-05	0.000111736	0.000276417	-6.44e-05	0.000685102	-0.000401172	0.000361909	0.000395115	0.000386151	-0.000466548	-0.000154342	-0.000566218	-8.44e-05	-0.000509029	7.67e-05	0.000348244	-0.000484649	-0.000150783	-0.000129813	0.000354932	-0.000713592	0.000321346	0.000251268	0.000666131	-0.000493516	-0.000137138	-0.00021078	-0.000633047	-0.000236754	-0.000120865	-0.000195501	-0.000201193	-0.000639258	-0.00109	-0.00050349	-0.00030765	-0.000427874	-0.000626753	-0.00136	-0.000646889	-0.00056637	-0.000873077	-0.00107	-0.000630114	-0.000702006	-2.28e-05	-0.000450646
11367.5	0.000564735	0.000302631	-0.000125472	-0.000110769	0.000436845	-3.34e-05	0.000334525	-0.000301092	-0.000185021	0.000735684	0.000336896	-0.000478658	5.64e-05	-0.000401639	-0.000208712	-0.000634096	0.000429029	2.96e-05	-0.000114553	-0.000159198	-0.000283807	0.000488484	-0.000531124	0.000422232	-0.00023435	0.000330573	-0.000616086	-0.000298289	0.000403544	-0.000457858	-0.000432312	-0.000250806	-0.000232857	-0.000247682	-0.000628953	-0.00127	-0.000845331	2.62e-05	-0.000519654	-0.00091024	-0.000904276	-0.000644708	-0.000906422	-0.000780377	-0.000660021	-0.000554564	-0.000345699	2.73e-05	-0.000530249
11367.8	0.000874425	0.000211262	-0.000361333	-0.000253432	0.000711896	-3.26e-05	6.6e-05	0.000142409	-0.000724334	0.000748658	0.000206724	-0.000253678	0.000213405	-0.000342119	-0.000485966	-0.000529012	0.000702696	-0.000345881	0.000411861	-0.000204415	-0.000434522	0.000389899	-0.000295305	0.000326269	-0.00058183	0.000120106	-0.000402787	-0.000514447	0.000804685	-0.000487902	-0.00080264	-0.000410538	-0.000249599	-0.000257405	-0.000745465	-0.0013	-0.000991937	0.000359151	-0.000588625	-0.000884962	-0.000570894	-0.000625519	-0.00101	-0.000624776	-0.000354228	-0.000620421	2.12e-05	-1.41e-05	-0.000514202
11368	0.000933522	5.25e-05	-0.000433461	-0.000295035	0.000829818	-8.08e-05	-5.51e-05	0.000639733	-0.000763946	0.000456785	5.83e-05	-7.05e-05	0.00028079	-0.000385576	-0.000770792	-0.000185746	0.000827788	-0.00054332	0.000622326	-0.000271911	-0.000487297	0.000217945	-0.000123195	7.8e-05	-0.000576929	0.000116545	6.75e-05	-0.000776348	0.000772543	-0.000715439	-0.00113	-0.000313302	-0.000359884	-0.000217822	-0.000757667	-0.001	-0.00082553	0.000378364	-0.00062068	-0.000600172	-0.000608219	-0.000650347	-0.000825208	-0.000556125	-0.00027942	-0.000745748	0.000169361	-4.28e-05	-0.000406618
11368.2	0.000673632	-2.99e-05	-0.000225106	-0.000278186	0.000613854	-9.79e-05	-0.000213121	0.000864315	-0.000325045	0.000167711	-9.06e-06	-5.53e-05	0.000284626	-0.000330848	-0.000762844	0.00033202	0.000818752	-0.000606333	0.000268255	-0.000255836	-0.000411312	7.69e-05	-5.48e-06	-0.000233685	-0.000260717	0.00011245	0.000377652	-0.000952241	0.000451941	-0.000907923	-0.00119	5.06e-06	-0.000613354	-0.000254744	-0.00057592	-0.000524626	-0.000540522	0.000104943	-0.000555858	-0.00027453	-0.000869047	-0.000751836	-0.000546312	-0.000790148	-0.000454646	-0.000821963	1.39e-05	-6.86e-05	-0.000319787
11368.5	0.000222634	-6.39e-05	0.000102823	-0.000245479	0.000305276	-6.48e-06	-0.00046752	0.000775142	0.00010696	0.000112436	0.000108489	-9.97e-05	0.000181951	-8.09e-05	-0.000426429	0.000746824	0.000701605	-0.000721858	-0.000258987	-0.000136642	-0.000281627	-5.31e-05	0.000114568	-0.00048573	0.000210745	5.69e-05	0.000182899	-0.000862807	0.00017474	-0.000781251	-0.000902176	0.000239097	-0.000959582	-0.000361871	-0.000421613	-0.000295968	-0.000367829	-0.000182954	-0.000337427	5.97e-05	-0.00104	-0.00086646	-0.000356189	-0.00124	-0.000749629	-0.000819781	-0.000270592	-0.000152384	-0.000322457
11368.8	-0.00023896	-4.31e-05	0.000286178	-0.000210504	0.000316007	0.000194261	-0.000645994	0.000622219	0.000146403	0.000295981	0.000303078	-8.27e-05	-6.51e-05	0.000245784	-7.21e-05	0.000819588	0.000480263	-0.000901502	-0.000470731	7.16e-05	-0.000163987	-0.000181523	0.000243051	-0.000593039	0.000589092	7.77e-05	-0.000352141	-0.000480652	9.67e-05	-0.000338158	-0.000410508	0.000147898	-0.00132	-0.000446776	-0.000377515	-0.000488675	-0.000399628	-0.000321703	-7.42e-05	0.000391327	-0.001	-0.000901757	-0.000303638	-0.00157	-0.000971428	-0.000769978	-0.00040115	-0.000276344	-0.000437237
11369	-0.000602834	0.000160198	0.000333393	-0.000220011	0.00063929	0.000418177	-0.000657885	0.000573176	-0.000165286	0.000576803	0.000319464	-5.14e-05	-0.000404956	0.000388441	1.83e-05	0.000663725	0.000180793	-0.00090807	-0.000445445	0.000314347	-5.58e-05	-0.000271878	0.000373601	-0.000627001	0.000623785	0.000140682	-0.000712275	-4.6e-05	3.25e-05	0.000106343	2.56e-05	-0.000200929	-0.00159	-0.000439474	-0.000284214	-0.000794874	-0.000624761	-0.000372167	-1.45e-05	0.000551975	-0.00085492	-0.000820745	-0.000378138	-0.00157	-0.000963599	-0.000680397	-0.000254605	-0.0003487	-0.000637233
11369.2	-0.000801364	0.000479486	0.000452473	-0.000339508	0.000854424	0.000527568	-0.000562391	0.000509895	-0.000564434	0.000739698	0.000134086	-0.000112535	-0.000779192	0.0002262	-0.000132973	0.000551927	-0.00012446	-0.000565778	-0.000566511	0.000453162	-3e-05	-0.00029588	0.000532443	-0.000701164	0.000266566	4.79e-05	-0.000650358	0.000173787	-0.000253995	0.000281844	0.000170298	-0.000550262	-0.00164	-0.000358966	-0.000102446	-0.000850541	-0.000934843	-0.00046203	-0.000253559	0.000370613	-0.000690722	-0.000669478	-0.000501591	-0.00134	-0.000691403	-0.000572839	-1.94e-05	-0.000395648	-0.000821496
11369.5	-0.000780085	0.000660831	0.00070305	-0.000510824	0.000802465	0.000446966	-0.000371393	0.000308951	-0.000838028	0.000678088	-1.07e-05	-0.000215426	-0.00114	-5.98e-05	-0.000285251	0.00055405	-0.000358027	-2.12e-05	-0.000845425	0.000420069	-0.000199488	-0.000264345	0.000733095	-0.000769701	-0.000234282	-0.000221902	-0.000346706	0.000157533	-0.000695935	0.000200711	-5.85e-05	-0.000727795	-0.00137	-0.000330855	6.75e-05	-0.000627518	-0.00111	-0.000643595	-0.000560812	-9.65e-05	-0.000531568	-0.000517216	-0.000568028	-0.00108	-0.000321326	-0.000534999	3.77e-05	-0.000534713	-0.000854391
11369.8	-0.000586868	0.000608128	0.000899484	-0.000573379	0.000753734	0.000278339	-0.00011564	8.84e-05	-0.000877603	0.000543501	6.83e-05	-0.000147798	-0.00132	-0.000192741	-0.000289915	0.000522955	-0.000484141	0.000417563	-0.00094872	0.000282348	-0.0004728	-0.000250025	0.000976991	-0.000779418	-0.00056956	-0.000455642	-6.71e-05	1.43e-06	-0.000922316	5.64e-05	-0.000495164	-0.000715383	-0.000781058	-0.000416486	0.000173239	-0.00035382	-0.00108	-0.000815326	-0.000631754	-0.000570399	-0.00035158	-0.000368179	-0.000553115	-0.000935701	-0.000165437	-0.000554907	-0.000138566	-0.000771462	-0.000690987
11370	-0.000422715	0.000424612	0.000878476	-0.000477862	0.000887209	0.000197306	5.36e-05	6.05e-05	-0.000687627	0.000485697	0.000355726	0.000214569	-0.0011	-0.000112266	-0.000187468	0.000307452	-0.000510444	0.000563016	-0.000779286	5.75e-05	-0.000607045	-0.000285748	0.00121	-0.000787184	-0.000670422	-0.000479163	1.54e-05	-0.000291214	-0.000660265	3.91e-05	-0.00084526	-0.000597414	-0.000232525	-0.000556526	0.000182808	-0.000229143	-0.000995115	-0.000841903	-0.000504916	-0.000832049	-0.000214685	-0.000233889	-0.000442893	-0.000824638	-0.00036338	-0.000505865	-0.000465926	-0.00103	-0.000459013
11370.2	-0.000422352	0.000255468	0.000765643	-0.000326483	0.00102	0.000236935	6.88e-05	0.000287484	-0.000434833	0.000415617	0.000646999	0.000669797	-0.000555542	0.000108796	-1.59e-05	-7.96e-05	-0.000402781	0.000470142	-0.000574978	-0.000259435	-0.000505952	-0.000244239	0.00126	-0.000764353	-0.000713098	-0.000294023	-0.000141558	-0.0006959	-0.000113619	0.000136366	-0.000904831	-0.000511661	-7.78e-05	-0.000675276	1.74e-05	-0.000294073	-0.000897697	-0.000804377	-0.000451732	-0.000909486	-0.000219075	-0.000217911	-0.000195678	-0.000579453	-0.00066704	-0.00039951	-0.000897647	-0.00121	-0.000364299
11370.5	-0.00046514	0.000201889	0.000686136	-0.000264109	0.000927021	0.000288719	6.12e-05	0.000632617	-0.000302548	0.000253755	0.00071596	0.000843526	4.05e-05	0.000471041	0.00020229	-0.000486204	-0.000129764	0.000320771	-0.000502036	-0.000485631	-0.00028078	-6.54e-05	0.00106	-0.000577011	-0.000801302	-5.12e-05	-0.000371995	-0.00105	0.00030334	0.000163047	-0.000686774	-0.000552699	-0.000203735	-0.000719678	-0.000345831	-0.000478948	-0.000775292	-0.000918596	-0.000517919	-0.000885411	-0.00035311	-0.00038711	0.000151707	-0.000220191	-0.000707821	-0.000347877	-0.0013	-0.00121	-0.000492135
11370.8	-0.000306539	0.000290997	0.000500247	-0.000370304	0.000698795	0.000222559	0.00012855	0.000918908	-0.000265207	9.4e-05	0.000603401	0.000557689	0.000459812	0.000903049	0.000337007	-0.000727764	0.000175255	0.000223167	-0.000507062	-0.000419652	-7.39e-05	3.21e-05	0.000780812	-0.000268854	-0.000807843	4.05e-05	-0.000376493	-0.00118	0.000434618	3.22e-05	-0.000354886	-0.000649726	-0.000265362	-0.000650338	-0.000710259	-0.000614617	-0.000740466	-0.00117	-0.000539854	-0.000736173	-0.000471778	-0.000623484	0.000418704	2.89e-05	-0.000413684	-0.000338713	-0.00142	-0.000957941	-0.000713896
11371	0.000164573	0.000453763	0.000121644	-0.000546263	0.000574009	3.25e-05	0.000227689	0.0011	-0.000180553	2.13e-06	0.000549446	3.54e-05	0.000605552	0.00115	0.000265232	-0.000658834	0.000343205	0.000215686	-0.000457611	-0.0001149	1.62e-05	-9.82e-05	0.00068427	-4.78e-05	-0.000619353	-0.00011973	-8.31e-05	-0.00109	0.000353393	-0.000154891	-8.63e-05	-0.000637899	-9.7e-05	-0.000491781	-0.000860697	-0.000559106	-0.000820377	-0.00127	-0.000430648	-0.000463023	-0.000440608	-0.000755215	0.000445319	-2.13e-06	-7.93e-05	-0.000263584	-0.00115	-0.00066694	-0.000853194
11371.2	0.000730709	0.00050797	-0.000304499	-0.000570157	0.000578405	-0.00012553	0.000315869	0.0012	-5.16e-05	-7.86e-05	0.00062312	-0.000326515	0.000437107	0.001	4.99e-05	-0.000317515	0.000355147	0.000313938	-0.00030069	0.000223681	-5.49e-05	-0.000327968	0.000649302	1.31e-05	-0.00031934	-0.000443023	0.000192025	-0.00101	0.000101299	-0.000206417	3.21e-07	-0.000491212	0.000172654	-0.000364999	-0.000863995	-0.000410991	-0.000790747	-0.00109	-0.000250487	-0.000141519	-0.000255169	-0.000795081	0.000296068	-0.000229316	-3.41e-05	-0.000129007	-0.000631788	-0.000548086	-0.000807865
11371.5	0.000981395	0.000314316	-0.000630992	-0.000375081	0.00054012	-0.000116091	0.000372507	0.00117	1.42e-05	-0.000203388	0.000680265	-0.000313267	6.52e-05	0.000583242	-6.84e-05	-1.45e-05	0.000312359	0.000419679	-7.34e-05	0.000411952	-0.000199027	-0.000497559	0.00033469	-1.92e-05	-7.97e-05	-0.000729419	0.000206492	-0.00105	-0.000277987	-7.37e-05	-9.78e-05	-0.000341518	0.000264516	-0.00040179	-0.000909684	-0.000388009	-0.000485403	-0.000784415	-0.000134176	0.000154984	-6e-05	-0.000856967	0.000130749	-0.000420429	-0.000328074	-0.000103037	-0.00013198	-0.000601945	-0.000589967
11371.8	0.00079034	-1.83e-05	-0.000747552	-0.000178554	0.00037211	4.84e-06	0.000404554	0.000919028	4.7e-06	-0.000330609	0.00061422	3.39e-05	-0.000265939	0.000306152	0.000116826	-2.55e-05	0.000366055	0.00041566	0.000151317	0.000392703	-0.000289276	-0.000482747	-0.00028302	-7e-05	1.91e-05	-0.000855673	7.27e-05	-0.00101	-0.000598011	5.05e-05	-0.000303641	-0.000259066	5.98e-05	-0.000551281	-0.00096768	-0.000511442	-8.57e-05	-0.000553365	-0.000222607	0.000290229	-5.66e-05	-0.000865596	-6.13e-05	-0.000463931	-0.000695201	-0.000215472	0.000103257	-0.000713384	-0.000315151
11372	0.000493554	-0.000233615	-0.000559747	-0.000220519	0.00014165	0.000115704	0.000399827	0.000517958	1.02e-05	-0.000358582	0.000411874	0.000491083	-0.000439181	0.000380288	0.000500477	-0.000262549	0.000568175	0.000311818	0.000236438	0.000286561	-0.000346785	-0.000200443	-0.000835069	-7.5e-05	-6.65e-06	-0.000853811	-2.31e-06	-0.000757663	-0.000662906	-1.94e-07	-0.000577483	-0.000187765	-0.000224576	-0.000610098	-0.000863514	-0.00058069	6.68e-05	-0.000488512	-0.000526094	0.00011045	-0.000268032	-0.000643841	-0.00036104	-0.000465394	-0.000844491	-0.0002532	2.15e-05	-0.000786791	-6.26e-05
11372.2	0.000437419	-0.000198494	-0.000180792	-0.000453633	-6.38e-05	0.000250523	0.000291457	9.6e-05	9.99e-05	-0.000231584	0.000157019	0.000745515	-0.00050686	0.000633824	0.000753962	-0.000502804	0.000746222	0.000174221	8.02e-05	0.000201426	-0.000410684	0.000238591	-0.00106	-9.21e-06	-0.00012332	-0.000742348	0.000116939	-0.000506988	-0.000448385	-0.000203718	-0.0009112	-0.000105214	-0.000248673	-0.000501846	-0.000653123	-0.000406776	-7.97e-05	-0.000591534	-0.000868218	-0.000309223	-0.000501557	-0.000275303	-0.000646767	-0.000525864	-0.000759648	-9.04e-05	-0.00019042	-0.000762503	0.000128581
11372.5	0.00056976	3.62e-05	5.76e-05	-0.00056741	-0.000209253	0.000482222	0.000180706	-0.000207354	0.000214572	2.96e-05	-1.21e-05	0.000574993	-0.000511961	0.000760143	0.000759916	-0.000701366	0.000698529	4.51e-05	-0.000179276	0.000115595	-0.000376729	0.000505736	-0.00111	0.000108255	-0.000223599	-0.000510952	0.000455194	-0.000451624	-0.000107811	-0.000469705	-0.00121	-0.000109277	6.42e-05	-0.000312889	-0.000591909	-4.44e-05	-0.000208631	-0.000750895	-0.00104	-0.000685284	-0.000578513	-8.83e-05	-0.000743503	-0.000551684	-0.000674105	0.000175734	-0.000333607	-0.000620561	0.000175954
11372.8	0.000595818	0.000303404	-2.63e-05	-0.000366564	-0.000233889	0.000677971	0.000314319	-0.000293049	0.000213619	0.000359132	1.63e-06	6.96e-05	-0.000452183	0.000647607	0.000711508	-0.000817716	0.000485988	-4.41e-05	-0.00027529	8.45e-05	-0.000162199	0.000308743	-0.00113	0.000234196	-7.56e-05	-0.000306904	0.000857632	-0.000497254	0.000106398	-0.000707388	-0.00129	-0.000274889	0.000447384	-0.000174277	-0.00071506	0.000233858	-6.25e-05	-0.00078207	-0.000912777	-0.000780774	-0.000476807	-0.000208134	-0.000658427	-0.000442954	-0.000780898	0.00040697	-0.000352111	-0.000383288	4.29e-05
11373	0.000430605	0.000407016	-0.000258353	-9.94e-06	-3.96e-05	0.000597596	0.000714771	-0.000178296	8.11e-05	0.000593797	0.000195457	-0.000394727	-0.0003475	0.000478584	0.000725546	-0.000724979	0.000354248	-9.9e-05	-0.000202917	0.000215465	9.88e-05	-0.000295978	-0.000986719	0.000304776	0.000375631	-0.00030118	0.00105	-0.000431746	3.1e-05	-0.00084385	-0.00114	-0.000490784	0.000591804	-0.000155588	-0.000773461	0.000228042	0.000308948	-0.000662294	-0.000465631	-0.000551157	-0.000229289	-0.000417064	-0.000487243	-0.000306722	-0.000972711	0.00047123	-0.000347296	-0.00014538	-0.000222239
11373.2	0.000295751	0.000285895	-0.000388765	0.000271527	0.000350647	0.000229563	0.00113	-1.57e-05	-1.57e-05	0.000570968	0.000428354	-0.000481036	-0.000215435	0.000494936	0.000672883	-0.000459032	0.000405912	-0.000172073	-0.000174522	0.000384225	0.000145578	-0.000908786	-0.000565511	0.000281998	0.000797332	-0.000425254	0.000881696	-0.00027515	-0.000270514	-0.000856014	-0.000937963	-0.000607929	0.000481979	-0.000192802	-0.000605271	-2.4e-05	0.000669338	-0.00054168	9.44e-05	-0.000141682	8.95e-05	-0.00057791	-0.00028909	-0.000281491	-0.000974101	0.000285049	-0.000445229	-8.87e-05	-0.000506671
11373.5	0.000318326	8.5e-05	-0.000412722	0.000447213	0.00072011	-0.000172503	0.00134	4.25e-05	5.52e-05	0.000350231	0.000574018	-0.000214915	-6.55e-05	0.000668409	0.000453163	-0.000235592	0.000514064	-0.000306465	-0.000250901	0.000361884	-8.68e-05	-0.00108	-0.000108606	0.000204573	0.000851858	-0.000485598	0.000514601	-0.000210737	-0.000590104	-0.00080782	-0.000786121	-0.000635747	0.000404571	-0.000196845	-0.000300154	-0.000255114	0.000785256	-0.000417693	0.000354762	0.000227472	0.000290661	-0.000755002	-7.05e-05	-0.000294508	-0.000721945	3.86e-05	-0.000607487	-0.000287692	-0.000610311
11373.8	0.000359896	-8.5e-07	-0.000454126	0.000603594	0.000783246	-0.000403767	0.00135	-1.82e-05	0.00026687	0.000151339	0.000636994	9.74e-05	3.77e-05	0.00072669	0.000163555	-0.000207928	0.000537268	-0.000435446	-0.000344128	0.000140133	-0.000329683	-0.000684308	7.38e-05	0.000113187	0.000619216	-0.000399124	0.000204074	-0.00026994	-0.000682935	-0.000819713	-0.000601399	-0.000648832	0.000527262	-0.000173168	-1.92e-05	-0.000185667	0.000608337	-0.000188404	7.11e-05	0.000449924	0.000196655	-0.000920957	0.00018065	-0.000196827	-0.000454292	3.63e-05	-0.000666698	-0.000546404	-0.000357437
11374	0.000380101	0.000117971	-0.000471061	0.00074099	0.000433411	-0.000462991	0.00122	-0.000124706	0.00049587	4.54e-05	0.000590383	0.00028461	3.85e-05	0.000488304	-1.29e-05	-0.000331655	0.00046358	-0.00039039	-0.000403561	-7.12e-05	-0.000287043	-7.07e-05	-6.47e-05	4.64e-05	0.000455563	-0.000167055	3.05e-05	-0.000337995	-0.000456014	-0.00088625	-0.000322322	-0.000578614	0.000598633	-0.000149566	0.000142002	0.000151039	0.000263366	2.81e-05	-0.000573139	0.000602198	-0.00020496	-0.000897549	0.000403895	-1.57e-05	-0.000388448	0.000303427	-0.000591841	-0.000592859	0.000217678
11374.2	0.000547952	0.000399318	-0.000266353	0.000736892	-6.74e-05	-0.000444057	0.000910559	-0.000214232	0.000589464	-8.6e-05	0.000339989	0.000445062	-1.74e-05	4.93e-05	8.01e-06	-0.000384384	0.000335818	-0.000125825	-0.000435099	-0.00014222	1.64e-05	0.000326653	-0.000347768	6.9e-05	0.000516913	0.000155442	3.4e-06	-0.000331297	-0.000143827	-0.000830344	-2.93e-05	-0.000277415	0.000381743	-9.03e-05	0.000164174	0.000471582	-0.000128076	6.68e-05	-0.00113	0.00075331	-0.000723976	-0.000578096	0.000486479	0.000110856	-0.000446679	0.000551375	-0.0005427	-0.000391906	0.000844873
11374.5	0.00083767	0.000674007	0.000190587	0.000531564	-0.000293225	-0.000424992	0.000408103	-0.000209688	0.00043323	-0.000297679	-4.91e-05	0.000628597	-4.18e-05	-0.000285115	0.000144605	-0.000203186	0.000151777	0.000204331	-0.000468535	-0.000125934	0.00027949	0.000371671	-0.000608278	0.000202539	0.000557848	0.000408397	0.000180217	-0.000198296	-8.46e-05	-0.000534595	0.000131802	0.000197295	8.34e-05	-5.26e-05	0.000136087	0.000572351	-0.000491152	-6.45e-06	-0.00128	0.000802128	-0.00103	-5.6e-05	0.000432208	0.000107246	-0.000437286	0.000546831	-0.000641815	-0.000132364	0.00122
11374.8	0.00093788	0.000707018	0.000643075	0.000223781	-0.00010753	-0.000399043	-0.000118633	-2.77e-05	4.08e-05	-0.000486019	-0.000293921	0.000630558	-1.49e-05	-0.000300317	0.000228647	7.92e-05	-8.44e-05	0.000456179	-0.000551966	-0.000112731	0.000257816	0.000233841	-0.000795766	0.000358612	0.000305734	0.000504359	0.000469212	6.2e-05	-0.000373249	-0.000145605	5.28e-05	0.00053847	-3.89e-05	-0.000217751	0.000220003	0.000456075	-0.000747764	-1.62e-05	-0.00104	0.000628894	-0.000911989	0.000411902	0.000348983	-2.82e-05	-0.000342359	0.000434535	-0.000863338	-4.22e-05	0.00116
11375	0.000720214	0.000456027	0.000817372	2.11e-05	0.000254286	-0.000296764	-0.000398978	0.00030861	-0.000399399	-0.000473779	-0.000216385	0.000294938	1.02e-05	-0.000140811	0.000169256	0.000164843	-0.000238416	0.00056911	-0.000684361	-0.000173701	4.02e-05	0.0001477	-0.000838975	0.000370698	-0.000132234	0.000586707	0.000616444	0.000278598	-0.00083888	0.000114158	-0.000232214	0.0005113	-4.86e-05	-0.000557251	0.000440496	0.000213766	-0.000766451	0.000111068	-0.000591483	0.000337819	-0.000492826	0.000564276	0.000258735	-0.000240418	-0.000298982	0.000491424	-0.00105	-0.000278899	0.000674323
11375.2	0.000453239	0.000217178	0.000675047	9.71e-05	0.000458663	-6.81e-05	-0.000313894	0.000733036	-0.000629301	-0.000272623	-1.58e-05	-0.00015162	-5.51e-05	-0.000112105	2.82e-05	-2.88e-05	-0.00022293	0.00047721	-0.000743407	-0.000254533	-1.88e-05	0.000174534	-0.000606558	0.000145565	-0.000417063	0.000761438	0.000535119	0.000231907	-0.00117	0.000166979	-0.000496015	0.000215052	-8.9e-05	-0.000722275	0.000554757	-6.42e-05	-0.00045727	0.000302192	-6.54e-05	0.000195555	-0.000100871	0.00038223	0.000184174	-0.000380962	-0.000421267	0.000647705	-0.000999628	-0.000762202	5.65e-05
11375.5	0.000413378	0.000265269	0.000450514	0.000429908	0.000292869	0.000252422	3.57e-05	0.00118	-0.00055593	-0.000148932	3.64e-05	-0.000275011	-0.000248724	-0.000251315	-9.22e-05	-0.00027555	-0.000175244	0.000207431	-0.000608346	-0.000102159	0.000227791	0.000183484	-0.000160396	-0.000183813	-0.000419478	0.000846615	0.000376728	-7.21e-05	-0.00115	-7.23e-09	-0.000511318	-5.77e-05	-0.000220549	-0.000472325	0.000337002	-0.000249106	2.62e-05	0.000450305	0.000432244	0.000351066	8.33e-05	5.36e-05	0.000272843	-0.000278085	-0.000656031	0.000624635	-0.000715152	-0.00115	-0.000233698
11375.8	0.000537744	0.000553158	0.000402869	0.000811116	-0.000238135	0.000550237	0.000387405	0.00142	-0.000318845	-0.000216902	2.98e-05	5.56e-05	-0.000444183	-0.000384037	-0.000194286	-0.000347616	-0.000214943	-7.94e-05	-0.000380874	0.000374611	0.000480133	6.18e-05	0.000154327	-0.00030257	-0.000282606	0.000621088	0.000247669	-0.000423363	-0.000873332	-0.00030137	-0.000270654	-0.000129869	-0.000417617	1.52e-05	-2.92e-05	-0.000241406	0.000346435	0.000533483	0.000700825	0.000696637	0.000158535	-0.00025937	0.000566605	6.48e-05	-0.000776728	0.000385085	-0.000451434	-0.00115	5.87e-05
11376	0.000598844	0.000887441	0.000478912	0.001	-0.000836729	0.000736498	0.000502911	0.00122	-0.000115504	-0.000251005	0.000232924	0.000499397	-0.000457317	-0.000442463	-0.00036634	-0.000259503	-0.000273232	-0.000260986	-0.000319066	0.000802032	0.000388564	-0.00013722	0.000102753	-4.48e-05	-0.000133465	0.000160313	8.09e-05	-0.000650458	-0.000580358	-0.000492094	5.64e-05	-9.57e-05	-0.000507796	0.000369218	-0.000216904	-7.4e-05	0.000314675	0.000574705	0.000519735	0.000990819	0.000296771	-0.000496455	0.000825674	0.000448595	-0.000585759	0.000181803	-0.000445642	-0.000815343	0.000727528
11376.2	0.000551467	0.00112	0.000428174	0.00095063	-0.00109	0.000753702	0.000395006	0.000671645	-8.13e-05	-4.39e-05	0.000639208	0.000643776	-0.000222359	-0.00042246	-0.000596341	-0.000190113	-0.000209086	-0.000288372	-0.000490451	0.000756689	-1.28e-05	-0.000291702	-0.000112987	0.000378652	4.7e-05	-0.000270328	-0.00016988	-0.000686663	-0.000406979	-0.000430362	0.000242364	-0.000141397	-0.000353213	0.000396586	-0.000269109	0.000153539	7.46e-05	0.000564057	-1.54e-05	0.00107	0.000386617	-0.000636424	0.00084269	0.000677746	-0.000200139	0.000240222	-0.000652767	-0.000382021	0.00128
11376.5	0.000555639	0.00113	0.000236311	0.000792605	-0.000774267	0.000619463	0.000216072	0.000175447	-0.000224583	0.000258853	0.000918549	0.000476882	0.000161664	-0.000282786	-0.000767943	-0.000278828	-3.39e-05	-0.000130444	-0.000670811	0.00030496	-0.000370924	-0.000437502	-0.000134087	0.000582449	0.000254682	-0.000567854	-0.0003746	-0.000502596	-0.00039006	-0.000238878	0.000168305	-0.000264749	-6.76e-05	0.000222501	-0.000442311	0.000414396	-8.52e-05	0.000446148	-0.000485971	0.000971796	0.000168337	-0.000571092	0.000746896	0.000670638	-2.72e-05	0.000491279	-0.000764765	-9.61e-05	0.00138
11376.8	0.000653952	0.000884101	0.000156415	0.000636712	-4.64e-05	0.00049589	-1.95e-05	1.38e-05	-0.000407902	0.000294491	0.000807357	0.000306841	0.000475179	-2.08e-05	-0.000830818	-0.00050773	2.08e-05	8.23e-05	-0.000606382	-3.34e-05	-0.000419433	-0.000656604	0.000128637	0.000440745	0.000300142	-0.00079462	-0.000406947	-0.000162572	-0.000525954	-9.39e-05	-3.57e-05	-0.00035735	0.000179717	4.99e-05	-0.000692256	0.000667856	-0.00010255	0.00011354	-0.000589415	0.000876662	-0.000279471	-0.000225116	0.000826547	0.000457332	-0.000274256	0.000641728	-0.000557802	1.41e-05	0.00113
11377	0.000651592	0.000602004	0.000289709	0.000507012	0.000612077	0.000471345	-0.000358917	0.000159841	-0.000467874	-1.13e-05	0.000390905	0.000238401	0.000587318	0.00027863	-0.000763643	-0.000728233	-0.000192657	8.65e-05	-0.000273091	0.000154219	-0.000241753	-0.000773437	0.000476409	0.000209114	4.54e-05	-0.000889276	-0.000378726	0.000115549	-0.000703937	-1.35e-05	-0.000118047	-0.000368325	0.000329172	-7.45e-05	-0.000635608	0.000716029	-0.000141646	-0.000421016	-0.00035718	0.000871588	-0.00057719	0.000212147	0.00115	0.000143708	-0.000686297	0.000556349	-9.39e-05	0.000110619	0.000941335
11377.2	0.000476325	0.000554566	0.000479408	0.000438125	0.000723352	0.000433416	-0.000699465	0.000368684	-0.000318491	-0.000299098	-8.5e-05	6.15e-05	0.000619292	0.000500056	-0.000527138	-0.000782991	-0.000452756	-9.7e-05	0.000203389	0.000678539	-6.91e-05	-0.000559957	0.000647937	0.000157624	-0.000306643	-0.00072899	-0.000439299	0.000138988	-0.000718471	1.87e-05	4.23e-05	-0.000269112	0.000389708	-9.77e-05	-9.03e-05	0.000426325	-0.000214434	-0.000853511	-2.73e-05	0.000928443	-0.00048686	0.000442976	0.00143	-0.000107253	-0.000879004	0.000426165	0.000410079	0.000191956	0.000978511
11377.5	0.00032504	0.000635514	0.000564113	0.000451529	0.000277602	0.000270305	-0.000840051	0.000368282	-3.25e-07	-0.000235855	-0.000369514	-0.000249358	0.000735537	0.000538743	-0.000188991	-0.000619458	-0.000434682	-0.000108486	0.000676567	0.000962418	6.73e-05	-0.000120203	0.000527339	0.000256733	-0.000475103	-0.000437665	-0.000569767	-6.64e-05	-0.000517199	-7.01e-05	0.000287914	-7.72e-05	0.000383638	9.92e-05	0.000571405	3.97e-06	-0.000151187	-0.000842727	0.000177807	0.00102	-6.71e-05	0.000356129	0.00133	-0.000137012	-0.000767933	0.000446012	0.000717282	2.63e-05	0.00101
11377.8	0.000302147	0.000517337	0.000511465	0.00049272	-0.000308609	-3.09e-05	-0.000686254	0.000156412	0.000297511	0.000113999	-0.000244672	-0.000400646	0.000916102	0.000301124	0.000114676	-0.000306372	-0.000167176	0.000217596	0.000910638	0.000750465	0.000266369	0.000203381	0.000254999	0.000269313	-0.000451733	-0.000314206	-0.000671612	-0.000327022	-0.00037094	-0.000252969	0.000317258	8.15e-05	0.000285853	0.000430309	0.000834119	-0.000194493	5.07e-05	-0.00039856	0.00022595	0.00108	0.00043496	0.000137281	0.000898989	-7.34e-06	-0.000556524	0.00054414	0.000707748	-0.000446194	0.000750731
11378	0.000298804	0.000158905	0.000365397	0.000482854	-0.000625809	-0.000369591	-0.000332481	-4.14e-05	0.000422074	0.000439379	0.000185078	-0.000305317	0.00101	-0.000227743	0.000326301	6.3e-05	4.97e-05	0.000600844	0.000762236	0.000349455	0.00043495	0.00021203	3.21e-05	4.29e-05	-0.000349488	-0.000498958	-0.000667482	-0.000510253	-0.00055424	-0.000354781	6.03e-05	3.83e-05	0.000104582	0.000576586	0.00062892	-0.000110436	0.000193389	8.14e-05	0.000247631	0.00104	0.000686778	8.32e-05	0.000432276	7.46e-05	-0.00035195	0.000555581	0.000484202	-0.000928003	0.000227516
11378.2	0.000206793	-0.000160663	0.000176819	0.000416693	-0.00049847	-0.000570209	2.86e-05	-0.000115349	0.000432475	0.000553875	0.000434561	-0.000180138	0.000904378	-0.000775095	0.00043013	0.000416481	7.06e-05	0.00072818	0.000488014	0.000165131	0.000384047	-3.15e-05	-8.05e-05	-0.000302449	-0.000184562	-0.000867354	-0.000520045	-0.000541065	-0.000917181	-0.000306359	-0.00025948	-0.000286265	-3.86e-05	0.000367055	0.000378404	3.42e-05	0.000175895	0.000186738	0.000294503	0.000896761	0.000555826	0.000220274	0.000178913	7.94e-05	-3.11e-05	0.000414911	0.000257737	-0.00104	-0.000196917
11378.5	5.12e-05	-0.000192137	2.69e-05	0.000305381	-2.69e-05	-0.000585386	0.00020353	-0.000155079	0.000400381	0.000478589	0.000224623	-0.00010468	0.000634447	-0.000916109	0.000398678	0.000677845	3.02e-05	0.000645584	0.000469808	0.000291054	0.000123469	-0.000347696	-0.000110514	-0.000484298	3.33e-05	-0.0011	-0.000269548	-0.00038865	-0.00107	-0.000228262	-0.000477241	-0.000776715	-2.94e-05	-2.27e-05	0.000455254	0.000127851	8.31e-05	-8.55e-05	0.00027107	0.000729256	0.000329866	0.000291157	0.000176914	0.000157911	0.000444935	0.000157396	0.000202211	-0.000727012	-0.000185253
11378.8	-1.1e-05	8.81e-05	-1.93e-05	0.000159336	0.000495576	-0.000519114	0.000110817	-0.000261051	0.000272151	0.000314242	-0.000149231	3.89e-05	0.000375168	-0.000582259	0.000320148	0.000801703	7.74e-05	0.000543464	0.000673418	0.00050212	-0.000189376	-0.000627588	-0.000152614	-0.000391313	0.000250445	-0.000969829	-4.3e-05	-0.000141185	-0.000873675	-0.000253127	-0.000660288	-0.0011	9.73e-05	-0.000302853	0.000698772	0.000283286	1.72e-05	-0.000360451	0.000172237	0.000589563	0.000399543	0.000147749	0.000351885	0.00042883	0.000818996	-5.7e-05	0.000384578	-0.000178597	0.00020818
11379	0.000142823	0.000432145	-4.5e-05	7.89e-05	0.000744176	-0.000433478	-0.00011538	-0.0003859	5.51e-05	0.000199638	-0.000238681	0.000295943	0.00028109	-0.000157226	0.000340625	0.000789436	0.000171294	0.00043219	0.00074497	0.000511941	-0.000462699	-0.000852198	-0.000218887	-0.00020544	0.000350527	-0.000661559	6.93e-05	4.64e-05	-0.000554267	-0.000463675	-0.00091426	-0.000924079	0.00017496	-0.000321488	0.000685389	0.000631548	5.94e-07	-0.000344784	0.000159558	0.000412537	0.000753197	-0.000134052	0.000550328	0.000845103	0.000798796	-5.38e-05	0.00068987	0.00038697	0.000637361
11379.2	0.000424001	0.000511669	-0.000157203	0.000133299	0.000545932	-0.000356075	-0.000262494	-0.000348909	-0.000140513	0.000179524	2.36e-05	0.000549533	0.000328634	1.05e-05	0.000370978	0.000639237	0.000172348	0.000191986	0.000570369	0.000260932	-0.000633314	-0.000967094	-0.000220875	-0.000142052	0.000199623	-0.000539409	7.72e-05	6.41e-05	-0.00028446	-0.000825788	-0.00122	-0.000350722	0.000101034	-0.000130332	0.00032148	0.00107	1.67e-05	-0.000128185	0.000310129	0.000173021	0.000969849	-0.000454913	0.000572422	0.0012	0.000446435	0.000149768	0.000853436	0.000784823	0.000784723
11379.5	0.000606094	0.000259484	-0.000274555	0.000279003	7.28e-05	-0.000341418	-0.000272851	-6.3e-05	-0.000262309	0.000132733	0.000281233	0.000589455	0.000365947	-6.65e-05	0.000195353	0.000380184	4.21e-05	-0.000228191	0.0003157	-7.04e-05	-0.000549076	-0.000894827	-0.000174388	-0.000215809	-0.000164531	-0.000663528	3.87e-05	-3.84e-05	1.6e-05	-0.00105	-0.00149	0.000141985	-1.13e-05	0.000131428	-8.6e-05	0.00131	0.000116082	6.75e-05	0.000443599	5.75e-05	0.000788413	-0.000768944	0.000402318	0.00126	0.000159641	0.000358125	0.000759503	0.000902333	0.00058968
11379.8	0.000588336	-6.52e-05	-0.000238928	0.000433498	-0.000221612	-0.000342058	-0.000242017	0.000316232	-0.000317232	-1.02e-06	0.000268909	0.000271687	0.000359721	-0.000175802	-0.000108043	0.000122017	-0.00016629	-0.000670464	5.08e-05	-0.000270969	-0.000116316	-0.000620735	-0.000156631	-0.000339677	-0.000512152	-0.00075257	-4.18e-05	-6.42e-05	0.000436497	-0.000906706	-0.0016	0.000166872	-8.14e-06	0.000365916	-0.000172725	0.00111	0.000391778	0.000166713	0.000331554	0.000237476	0.000444682	-0.000987861	0.000305807	0.000997431	0.000190292	0.000415597	0.000572799	0.0008253	0.000270213
11380	0.0003791	-0.000161964	-3.87e-05	0.00055048	-5.51e-05	-0.000227727	-0.000273293	0.000586364	-0.000240697	-9.3e-05	0.000114038	-0.000263938	0.000428869	-0.000132524	-0.000261047	-3.93e-05	-0.000396851	-0.000832332	-0.000237215	-0.000302779	0.000464414	-0.000142519	-0.000160842	-0.000468112	-0.000643066	-0.000647457	-0.000203838	7.63e-05	0.000791352	-0.00050375	-0.0014	-0.000244297	5.81e-05	0.000519234	0.000121736	0.000609278	0.000769339	0.000210128	-1e-05	0.000580797	0.000321932	-0.000990806	0.000479157	0.000626826	0.000395289	0.00029913	0.000444765	0.000749195	0.000165457
11380.2	1.9e-05	4.93e-05	0.000205903	0.000605089	0.000382766	-1.34e-05	-0.0003576	0.000737818	1.02e-05	-4.37e-05	1.74e-05	-0.000634609	0.000630435	8.21e-05	-0.000231523	-0.000144526	-0.000608512	-0.000556577	-0.000397478	-0.000282857	0.000808153	0.000412094	-0.000197012	-0.00048819	-0.000532242	-0.000566892	-0.000438344	0.000224884	0.000817423	-0.000150433	-0.000875671	-0.000696376	2.46e-05	0.00056858	0.000465712	0.000114076	0.000988595	0.00028674	-0.000327968	0.000782273	0.000476596	-0.000782074	0.000740844	0.000448738	0.000577438	0.000146149	0.000289766	0.000717977	0.000433638
11380.5	-0.000300303	0.000401234	0.000363444	0.000554877	0.000736082	9.39e-05	-0.0003611	0.000792367	0.000327905	4.3e-05	-1.89e-05	-0.000617991	0.000846545	0.000282955	-0.000231616	-0.000305019	-0.000736515	2.94e-06	-0.00028761	-0.000343936	0.000787866	0.000724746	-0.000345801	-0.000286822	-0.000303202	-0.000707746	-0.000686158	0.000146356	0.000554315	-4.14e-05	-0.000241176	-0.000726161	-0.000160126	0.000543976	0.000523349	-0.000141033	0.000819231	0.000454888	-0.000424153	0.000693394	0.000600239	-0.000558566	0.000829864	0.000602852	0.00077187	0.000190241	9.64e-06	0.00054574	0.000807023
11380.8	-0.000386944	0.000629402	0.000316971	0.000437292	0.000842007	-3.88e-05	-0.000189145	0.000604822	0.000540314	3.5e-05	-3.21e-05	-0.000401867	0.000923258	0.000297012	-0.000383815	-0.000517275	-0.000642996	0.000487612	-3.73e-05	-0.000529913	0.000605715	0.000579622	-0.00059671	-1.3e-05	-9.42e-05	-0.000861881	-0.000860763	-0.000180029	0.000303168	-0.000148459	0.000195431	-0.000256596	-0.000402321	0.000471802	0.000332034	-0.000102967	0.000304241	0.000622479	-0.000311602	0.000424543	0.000467844	-0.000440512	0.000793036	0.000936119	0.00103	0.000481004	-0.000235727	9.4e-05	0.000861159
11381	-0.000304775	0.000596887	4.38e-05	0.000368062	0.000743064	-0.000284253	3.83e-05	0.000138946	0.000518883	-3.74e-05	6.71e-05	-0.00031461	0.000818383	0.000204066	-0.000609925	-0.000603339	-0.00025911	0.000569266	6.36e-05	-0.000654951	0.000397147	8.38e-05	-0.000786291	1.68e-05	3.65e-05	-0.000730652	-0.000887847	-0.000506321	0.000246452	-0.000273826	0.00029274	0.000277241	-0.000614009	0.000341515	0.000180228	0.000158036	-0.000171398	0.000617399	-8.51e-05	0.000218809	0.000233419	-0.000271991	0.000807275	0.00113	0.00118	0.000822911	-0.00020493	-0.000412701	0.000480642
11381.2	-0.000260197	0.000364201	-0.000276382	0.000349726	0.000574912	-0.000409247	8.5e-05	-0.000328221	0.000238535	-6.5e-05	0.000407868	-0.000424376	0.000581046	0.000216768	-0.000719932	-0.000394553	0.000192448	0.000264658	-0.000116515	-0.000394997	0.000177113	-0.00046867	-0.000750207	-0.000311037	7.52e-05	-0.000404586	-0.000765611	-0.000613091	0.000245654	-0.000194934	0.00017881	0.000449313	-0.000780548	0.000233522	0.000258052	0.000441437	-0.000178934	0.000422642	0.000149123	0.000245191	0.000159228	0.000106392	0.000929757	0.000996736	0.00108	0.00105	6.63e-05	-0.00053931	-4.99e-05
11381.5	-0.000303387	9.96e-05	-0.000396586	0.00030951	0.000405444	-0.000296686	-0.000132576	-0.000559826	-0.000140729	-2.66e-05	0.000894421	-0.000555698	0.000297566	0.000368325	-0.000580484	4.97e-06	0.000407825	-0.00010234	-0.000407447	0.000227487	4.91e-05	-0.000802877	-0.000504487	-0.000763917	7.69e-06	-0.000222975	-0.000527228	-0.000502603	0.000102019	0.000100789	6.97e-05	0.000316005	-0.000835736	0.000313856	0.000466341	0.00048719	0.000294882	0.000218909	0.000314683	0.000418238	0.000317463	0.00059521	0.00107	0.000624204	0.000831043	0.00114	0.000311572	-0.000151674	-0.000328808
11381.8	-0.000282284	1.35e-06	-0.000236875	0.000307182	0.000192826	-4.67e-05	-0.000371483	-0.000577984	-0.000339716	-1.66e-05	0.00113	-0.000536284	8.8e-05	0.000496148	-0.000304851	0.000224356	0.000325726	-0.000292496	-0.000569949	0.000691549	9.27e-05	-0.000795501	-0.000268234	-0.001	-0.000163582	-0.00027714	-0.000192005	-0.000346167	-0.000180477	0.000410845	4.38e-05	0.000223361	-0.000683656	0.000607948	0.000521212	0.000231141	0.000779021	0.000189335	0.000469633	0.000559853	0.000626546	0.000952161	0.00105	0.000253669	0.000660274	0.00109	0.000431039	0.000410109	-0.000191263
11382	-8.88e-05	0.000112567	0.000118824	0.000504347	-5.17e-05	8.34e-05	-0.000343017	-0.000443986	-0.000241005	-0.000110837	0.000837119	-0.000344989	3.39e-05	0.000460728	-0.000167319	3.59e-05	6.27e-05	-0.0003267	-0.000524155	0.000639621	0.000244518	-0.000550775	-0.0002707	-0.000900835	-0.000377826	-0.000353173	0.000186996	-0.000338215	-0.000475385	0.000538731	4.17e-05	0.000319265	-0.000379694	0.000850795	0.000255154	-0.000129893	0.000833063	0.000334137	0.000700215	0.00065431	0.000971383	0.000997709	0.000772923	0.000219024	0.000661255	0.000920747	0.000505866	0.000752835	0.000196069
11382.2	0.000206984	0.000211383	0.000493695	0.000881773	-0.000137594	-7.25e-05	-0.000171832	-0.000159062	-4.73e-05	-0.000220143	0.000207787	-0.00018252	0.000115597	0.000254473	-0.000210502	-0.000365313	-0.000191971	-0.000299688	-0.000373835	0.000321878	0.000396816	-0.000279909	-0.000512422	-0.000582107	-0.000473511	-0.000282369	0.000412875	-0.000470377	-0.000634709	0.000410515	2.31e-05	0.000464964	-0.000143393	0.000754164	-0.000176673	-0.000367393	0.000524924	0.000491148	0.000904619	0.000760229	0.00117	0.000747538	0.000469694	0.000563809	0.000793663	0.000699334	0.000476561	0.000773092	0.000504832
11382.5	0.000445693	5.82e-05	0.00066649	0.00112	5.27e-05	-0.000429566	-0.000205755	0.000197878	3.72e-05	-0.00016488	-0.000312478	-0.000274474	0.00022524	1.04e-05	-0.000213348	-0.000576145	-0.000219437	-0.000164852	-0.00027584	7.28e-05	0.000415864	-0.000141261	-0.000748316	-0.000276921	-0.000293243	-8.85e-05	0.000295301	-0.00055101	-0.000518134	9.74e-05	-1.17e-05	0.000524352	-7.6e-05	0.000398945	-0.000416256	-0.000381394	0.000278298	0.000541738	0.000892345	0.000853227	0.0011	0.000428474	0.000386666	0.000852885	0.000999086	0.000447069	0.000285126	0.000590663	0.000549348
11382.8	0.000539276	-0.000241197	0.000530221	0.000950002	0.000267126	-0.00073417	-0.000441714	0.000403119	6.46e-05	5.2e-05	-0.000458303	-0.000540254	0.000241188	-7.92e-05	-0.000116713	-0.000411147	4.38e-05	0.000115112	-0.000274506	-0.00015004	0.000222056	-0.000163119	-0.000712397	-0.000168444	0.000104365	0.000124494	-1.93e-05	-0.000504093	-0.000165177	-0.000278119	-3.8e-05	0.000499209	-1.08e-05	0.000100921	-0.000228073	-0.000238479	0.000341669	0.000565905	0.000657318	0.000868243	0.000890765	0.000280822	0.000409988	0.000712059	0.0012	0.000180694	0.000186617	0.00039803	0.000445926
11383	0.00053886	-0.000402701	0.000217165	0.000500509	0.000196909	-0.000807624	-0.000601481	0.000287574	0.00011899	0.000213038	-0.000302372	-0.000711854	0.000151929	2.38e-05	-5.98e-05	-0.000120781	0.000399301	0.000362653	-0.00031324	-0.00045605	-7.4e-05	-0.000236017	-0.000407221	-0.000305695	0.000388651	0.000217659	-0.000172417	-0.000460833	0.000155917	-0.000569685	3.03e-05	0.000401273	0.000231188	1.34e-05	0.000239429	-0.000104274	0.000566875	0.000678362	0.000403831	0.000798457	0.000850536	0.000382356	0.000280226	0.000305051	0.0013	-4.38e-05	0.000382248	0.00036686	0.000423397
11383.2	0.000540679	-0.000474616	-3.3e-05	2.3e-05	-3.5e-05	-0.000662442	-0.000603743	-4.56e-05	0.000113362	0.000130125	-0.000115808	-0.000633503	8.88e-06	0.000111271	-8.12e-05	-0.000116406	0.000657518	0.000387236	-0.000358285	-0.000695894	-0.000316677	-0.000203005	-0.000115027	-0.000494138	0.000263355	0.000110875	-6.26e-05	-0.000540522	0.000258757	-0.000618611	0.000194951	0.000207901	0.000565734	0.000112386	0.000573799	-0.000117977	0.000716217	0.000743441	0.000314975	0.000665873	0.000989509	0.000632244	5.66e-05	3.75e-05	0.00126	-0.000152176	0.000669135	0.000485481	0.000541716
11383.5	0.000561625	-0.000718024	-0.000185713	-0.000298341	-9.6e-05	-0.000436947	-0.000575394	-0.000360692	-5.31e-05	-0.000198265	-0.000126212	-0.000309793	-0.000203012	-2.07e-05	-0.000141806	-0.000453984	0.000825595	0.000231347	-0.000412804	-0.000715313	-0.000485786	-3.92e-05	-8.22e-05	-0.000491734	-0.000195204	-5.32e-05	0.000113732	-0.000703205	0.000150423	-0.000418647	0.000250308	-3.42e-05	0.000694242	0.00033788	0.000571654	-0.000280992	0.000717305	0.000541005	0.000374114	0.000451652	0.00101	0.000821721	-1.75e-05	4.98e-05	0.00105	-9.4e-05	0.000777486	0.00057938	0.000652332
11383.8	0.000537604	-0.00103	-0.000383735	-0.000243992	6.37e-06	-0.000326439	-0.000549244	-0.000576343	-0.000251814	-0.000554194	-0.000324149	0.000118853	-0.000539633	-0.00030622	-0.000219963	-0.00080478	0.000922819	3.67e-05	-0.00047371	-0.000606516	-0.000590773	0.000107383	-0.0002555	-0.000343419	-0.000645226	-6.34e-05	0.000196112	-0.000844344	-0.000135915	-0.000143205	0.000111056	-0.000262774	0.000450951	0.000581047	0.000435634	-0.000404508	0.000652252	0.000252932	0.000394795	0.000219383	0.000789653	0.000781925	0.000120033	0.000175412	0.000782964	0.000127416	0.000675051	0.000547344	0.000593056
11384	0.000343167	-0.000969186	-0.000621676	0.000271455	5.42e-06	-0.000407672	-0.000425041	-0.000644748	-0.000222666	-0.000676427	-0.000470143	0.000462012	-0.00093575	-0.000531968	-0.000289313	-0.000900578	0.000802238	-0.000143831	-0.000485051	-0.000458505	-0.000564345	4.02e-05	-0.000382236	-0.000278199	-0.000797054	5.03e-05	0.000202607	-0.000876802	-0.000540377	5.24e-05	3.53e-05	-0.000453378	7.4e-05	0.000747967	0.00036522	-0.000276066	0.00068857	0.000279464	0.000212989	0.000152166	0.000531159	0.000515001	0.000331345	0.000265315	0.000572406	0.000461368	0.000485492	0.000430825	0.000404774
11384.2	-5.58e-05	-0.000370562	-0.000657081	0.000930707	-0.000170058	-0.00045944	-0.000142813	-0.000434768	5.03e-05	-0.00053273	-0.00040803	0.000596801	-0.00117	-0.000574228	-0.000359067	-0.000789606	0.00031412	-0.000292361	-0.000337628	-0.000182958	-0.000367701	-0.000308684	-0.000343144	-0.000387093	-0.000665871	0.000105213	0.000177031	-0.000744132	-0.000839418	0.000173457	0.00020336	-0.000514371	-6.65e-05	0.000764072	0.000303242	3.31e-05	0.000925078	0.000608405	-6.96e-05	0.000238634	0.000519949	0.000196799	0.000495652	0.000320955	0.000463884	0.000795185	0.000324987	0.000315013	0.000307262
11384.5	-0.000373567	0.000390884	-0.000345144	0.00127	-0.000356212	-0.000184957	0.00020333	5.79e-05	0.00030293	-0.000291885	-0.000262026	0.000499174	-0.0011	-0.000410607	-0.000477109	-0.000708231	-0.000398607	-0.0003656	-2.45e-05	0.000231046	-0.000109639	-0.000710369	-0.000153854	-0.000546456	-0.000576955	3.59e-05	5.77e-05	-0.000483417	-0.00079906	0.000276459	0.000475637	-0.000385895	8.09e-06	0.00058016	0.000310043	0.000241402	0.00124	0.000828129	-0.000162993	0.000235344	0.000758685	2.94e-05	0.000564679	0.000328981	0.000529819	0.00101	0.000254778	0.000264676	0.000337901
11384.8	-0.00029056	0.000870684	4.92e-05	0.00113	-0.000410874	0.000303858	0.000453425	0.000608013	0.000307594	-0.00015119	-0.000200183	0.000233649	-0.000929785	-1.58e-05	-0.000598444	-0.000816547	-0.000952805	-0.000362459	0.000270378	0.000499637	2.13e-05	-0.000809512	0.000170612	-0.000577985	-0.000775385	-6.41e-05	-0.000165971	-0.000181807	-0.000559205	0.000352307	0.000706897	-0.000202838	-7.86e-05	0.000333683	0.000626418	0.000304454	0.00133	0.000648404	6.61e-05	4.61e-05	0.000947567	9.87e-05	0.000492578	0.00027475	0.000856677	0.00106	0.000341234	0.000289103	0.000265531
11385	6.54e-05	0.000901284	0.000125724	0.000688596	-0.000291214	0.000592694	0.000515014	0.00090697	6.73e-05	-0.000249033	-0.000276481	-0.000120931	-0.000930768	0.000546422	-0.000623378	-0.00104	-0.00108	-0.000386167	0.00032274	0.000323211	-1.05e-05	-0.000542187	0.000508036	-0.000476931	-0.00111	-3.28e-05	-0.000294476	4.62e-05	-0.000529328	0.000419498	0.000802074	-8.81e-05	-0.000504743	0.000199444	0.00111	0.000416189	0.00101	0.000242328	0.000443693	-0.000170402	0.000881866	0.000310263	0.000373725	0.000278191	0.00126	0.00089121	0.000580838	0.000282171	-2.15e-05
11385.2	0.000250167	0.000493959	-0.000137832	0.000239851	-1.82e-05	0.000487214	0.000406679	0.000829824	-0.00022457	-0.00052223	-0.000457209	-0.000454427	-0.00112	0.00098428	-0.000556155	-0.00115	-0.000778911	-0.000502236	9.72e-05	-0.000197711	-0.000109974	-0.000185662	0.000633616	-0.000421173	-0.0012	0.000214169	-0.000152885	6.22e-05	-0.000773097	0.000541798	0.000592634	3.53e-05	-0.000972778	0.000155602	0.00127	0.000614874	0.000485114	5.39e-05	0.000755303	-0.000250567	0.000683039	0.000432084	0.000381266	0.00043208	0.0014	0.000568169	0.000758688	0.000197459	-0.000345903
11385.5	2.04e-05	-0.000167319	-0.000370095	1.15e-05	0.000274087	8.39e-05	0.000230025	0.000522187	-0.000361727	-0.000734345	-0.000620694	-0.000593483	-0.00121	0.00101	-0.000430399	-0.000987958	-0.000196789	-0.000659816	-0.000221469	-0.000669315	-0.000261218	2.33e-05	0.000491835	-0.000465935	-0.000943603	0.00053183	0.000117882	-8.38e-05	-0.000880577	0.000704471	0.000127459	0.000189215	-0.0011	0.000138638	0.000975703	0.000786856	0.000169391	0.000308712	0.000938865	-0.000123021	0.000525752	0.000351896	0.000468515	0.000624374	0.00122	0.000223827	0.000638723	0.000197668	-0.000417314
11385.8	-0.000431564	-0.000735389	-0.000290888	6.85e-05	0.000391911	-0.000431522	0.000158821	0.000155523	-0.000262769	-0.000745481	-0.000620508	-0.000544524	-0.000966382	0.000610133	-0.000242057	-0.000632159	0.000417176	-0.000835879	-0.000407683	-0.000844706	-0.000453455	0.000122021	0.000373249	-0.000472669	-0.00059451	0.000657954	0.000235781	-0.000158963	-0.000550042	0.000818731	-0.000230284	0.000210393	-0.000877479	0.000163776	0.000613973	0.000858112	0.000190308	0.000822786	0.000908685	0.000175601	0.000444627	0.000177663	0.000437132	0.000661649	0.000906427	-2.14e-05	0.000331891	0.000462487	-0.000139201
11386	-0.000746897	-0.00093023	-6.69e-05	0.000298363	0.000260674	-0.000819965	0.000376069	-0.000204361	-6.06e-05	-0.000661134	-0.00041139	-0.000594441	-0.000438552	4.69e-05	-9.02e-05	-0.000322762	0.000801006	-0.000971595	-0.00038498	-0.000790535	-0.000508516	0.000194585	0.000497546	-0.000389553	-0.000459936	0.000514358	0.000136891	-3.36e-05	-1.43e-05	0.000844115	-0.000251077	7.83e-05	-0.00057807	0.000212939	0.00057695	0.000786115	0.000334259	0.00122	0.00058667	0.000445097	0.000444469	2.45e-05	0.000298062	0.000528629	0.000624515	-8.02e-05	0.000180818	0.000882077	0.000251439
11386.2	-0.000765611	-0.00068455	2.4e-05	0.000543442	5.09e-06	-0.000890086	0.000820395	-0.000443296	2.3e-05	-0.000606792	-0.000111512	-0.000880017	7.78e-05	-0.000373206	-0.000126603	-0.000277683	0.000806865	-0.000918566	-0.000270394	-0.00073315	-0.000228146	0.000192112	0.000616654	-0.000300632	-0.000627842	0.000211537	-1.79e-05	0.000190407	0.000319227	0.000771212	-2.95e-05	2.26e-05	-0.000313484	0.000233345	0.000796551	0.000509154	0.000410515	0.00122	0.000149786	0.000490533	0.000563428	-6.09e-05	0.000267235	0.000450813	0.000400357	1.07e-05	0.000333346	0.00112	0.00050208
11386.5	-0.000575053	-0.000216302	7.64e-06	0.000653517	-0.000101808	-0.000729463	0.00111	-0.000480222	-3.82e-05	-0.000537133	9.27e-05	-0.00116	0.000301779	-0.000582089	-0.000315474	-0.000504079	0.000536496	-0.000712563	-0.000221838	-0.000821201	0.000285259	0.000118352	0.00044641	-0.00019783	-0.00101	-0.000217392	-8.82e-05	0.000323321	0.000380579	0.000533615	0.000272084	0.000161349	-9.2e-05	0.00025961	0.000855477	7.71e-05	0.000432467	0.000818737	-0.000109256	0.00032515	0.000763819	5.19e-05	0.000353521	0.000579032	0.000312575	6.8e-05	0.000675528	0.00107	0.000616979
11386.8	-0.000340449	6.31e-05	6.41e-05	0.000560783	9.79e-05	-0.000613677	0.000982039	-0.000466265	-0.000109847	-0.000393452	7.32e-05	-0.00115	0.000191311	-0.000653865	-0.000438875	-0.000707099	0.000223287	-0.000580788	-0.000276985	-0.000968287	0.000532351	0.000140123	0.000107863	-1.69e-05	-0.00135	-0.000762715	-4.99e-05	0.000295547	0.000297796	6.73e-05	0.000561764	0.000326476	2.36e-05	0.000387697	0.000497659	-0.000233591	0.000458743	0.000329249	-0.000126642	0.000116303	0.000925587	0.000530302	0.000342521	0.000748856	0.000407791	3.74e-05	0.000995699	0.00096214	0.000634638
11387	-0.000141737	-6.28e-05	0.000237228	0.000281061	0.000358726	-0.000646573	0.000491893	-0.000586184	-0.000184031	-0.000228053	-0.000155418	-0.000837212	-7.7e-05	-0.000583966	-0.000377898	-0.000590347	2.94e-05	-0.000559756	-0.000351337	-0.000987409	0.000162022	0.000325886	-9.55e-05	0.000149892	-0.00128	-0.0012	6.47e-05	0.000204341	7.71e-05	-0.000521497	0.000779838	0.000341891	3.54e-05	0.000558462	-4.85e-05	-0.000135205	0.000508925	6.46e-05	-5.46e-05	5.39e-05	0.000977572	0.00126	0.000198066	0.000729256	0.000507821	0.000111529	0.00107	0.00102	0.000506532
11387.2	4.93e-05	-0.000406212	0.000332187	-0.000166453	0.00023086	-0.000706186	-3.2e-05	-0.000744965	-0.000319876	-0.000132216	-0.000391642	-0.000442873	-0.000291336	-0.000380845	-0.000199533	-0.000226371	-3.5e-05	-0.000509955	-0.000340928	-0.000847523	-0.000489981	0.000443639	-5.84e-05	0.000165317	-0.000672464	-0.00123	0.000188977	0.000167559	-0.000279342	-0.000938585	0.000969158	0.00029947	7.75e-05	0.000570992	-0.000332551	0.000378371	0.000641208	0.000158179	-1.63e-05	0.000262298	0.000937698	0.00173	0.000114832	0.000513113	0.000491888	0.000421587	0.00079735	0.00114	0.000299149
11387.5	0.000239786	-0.000637629	0.000134253	-0.000693537	-0.00035086	-0.000673886	-0.000262489	-0.000736643	-0.000403289	-0.000164075	-0.000429468	-0.000156406	-0.000327235	-0.000110883	2.04e-06	5.83e-05	-0.000110467	-0.000370793	-0.000221032	-0.000676336	-0.000816328	0.000214218	-4.57e-06	4.12e-05	0.000146248	-0.000818397	0.000219293	0.000203605	-0.00055859	-0.000935281	0.00122	0.000389682	0.000272144	0.000389175	-0.000207927	0.000909832	0.000907335	0.000525143	-4.9e-05	0.000664797	0.000896492	0.00157	0.000186967	0.000308148	0.000450475	0.000807726	0.00037139	0.00107	0.000155452
11387.8	0.000328211	-0.000628078	-0.000289082	-0.00108	-0.000954964	-0.000526066	-0.000224681	-0.000564665	-0.000324753	-0.000334249	-0.000329025	-7.86e-05	-0.000168231	0.000143598	0.000187104	7.95e-05	-0.000297958	-0.000142375	-6.99e-05	-0.000567039	-0.000688125	-0.000305786	-0.000191186	-7.6e-05	0.000702161	-0.00028673	8.43e-05	0.000265961	-0.000470126	-0.000553366	0.00144	0.0005506	0.000571577	0.000250006	9.07e-05	0.000915025	0.0012	0.000860746	-0.000150818	0.000996031	0.000934634	0.001	0.00029147	0.000354377	0.0004415	0.000985917	0.00011866	0.000827742	8.49e-05
11388	0.00025926	-0.000440009	-0.000677882	-0.00111	-0.00121	-0.000284069	-0.000230149	-0.000309874	-0.000195361	-0.00055247	-0.000332172	-0.000211965	3.28e-05	0.000257675	0.000299665	-3.45e-05	-0.000457389	0.00014589	6.79e-05	-0.00053278	-0.000469251	-0.000686355	-0.000538866	-3.86e-05	0.000771619	-6.92e-06	-0.000176754	0.00027954	-5.31e-06	-9.77e-05	0.00142	0.000566275	0.000792539	0.000313125	0.000286194	0.000341194	0.00129	0.000881679	-0.00025582	0.00104	0.001	0.000642057	0.000328477	0.000664105	0.000412808	0.000881683	0.000226673	0.000650072	1.14e-06
11388.2	0.000128016	-0.000167622	-0.000881236	-0.000719076	-0.00118	-2.8e-05	-0.000416273	5.39e-05	-0.000159372	-0.000635745	-0.000470439	-0.00038864	2.4e-05	0.000190403	0.000211474	-8.31e-05	-0.000361355	0.000365603	0.000222675	-0.000616205	-0.000449249	-0.000561983	-0.00074121	0.000143904	0.000489921	-7.84e-05	-0.000417911	0.000196874	0.000461859	0.000130556	0.00123	0.000454227	0.000775273	0.000417079	0.000303361	-0.000264497	0.0011	0.000599641	-0.00025744	0.000767618	0.000940861	0.000663791	0.000352533	0.000970605	0.000377611	0.00066399	0.000590942	0.000638333	-0.000125027
11388.5	-2.3e-05	0.000151203	-0.000926378	-0.000170926	-0.00107	6.64e-05	-0.000619201	0.000460519	-0.000184967	-0.000430793	-0.000525244	-0.000369815	-0.000231064	3.98e-05	-9.22e-05	-0.0001182	-5.36e-05	0.000374309	0.000322767	-0.000856347	-0.000546322	-9.71e-05	-0.000625923	0.000306213	0.000185102	-0.000306743	-0.000509328	6.53e-05	0.000544738	9.47e-05	0.00102	0.000460533	0.000574179	0.000410009	0.000261829	-0.000450006	0.00086957	0.000222816	-0.000133966	0.000352497	0.000673707	0.000718138	0.000452552	0.00103	0.000441422	0.000457754	0.000907318	0.000646181	-0.000221404
11388.8	-0.000289422	0.000550709	-0.000917911	0.000137425	-0.000953953	-6.97e-05	-0.000657557	0.000671327	-0.00016459	-3.11e-05	-0.000378605	-9.18e-05	-0.000493967	-0.000111468	-0.000452764	-0.000336105	0.000120494	0.000164938	0.000232519	-0.00109	-0.000562929	0.000245953	-0.000313069	0.000359484	4.77e-05	-0.000418616	-0.00042175	-8.63e-05	0.000247425	-4.24e-05	0.000870078	0.000682563	0.000401017	0.000417797	0.000341874	-0.000265403	0.000867849	-2.49e-05	6.47e-05	1.32e-05	0.000362122	0.000553131	0.000607658	0.000909587	0.000547643	0.000274872	0.00093969	0.000500089	-0.000144189
11389	-0.000714627	0.000911764	-0.00092799	3.01e-05	-0.000805585	-0.000197382	-0.00055437	0.000526634	-8.83e-05	0.000208178	-0.000166439	0.00020793	-0.000608798	-0.000252016	-0.000751959	-0.000599695	-7.29e-05	-0.000170955	-9.72e-06	-0.000983482	-0.000467246	0.00029542	-4.73e-05	0.000415141	-4.56e-05	-0.000227131	-0.000168107	-0.000293036	-8.87e-05	-0.000182724	0.000709888	0.000895133	0.000369459	0.000596096	0.000637287	2.59e-06	0.00102	7.55e-05	0.000289807	-0.000104523	0.000259136	0.00032449	0.00066113	0.000889581	0.0004877	0.000177415	0.000727322	0.000227963	0.000128363
11389.2	-0.00113	0.000904738	-0.000913787	-0.00028294	-0.000585979	-0.000104239	-0.000402483	0.000127985	-6.4e-05	7.28e-05	-7.46e-05	0.000229771	-0.000615593	-0.000416114	-0.000958986	-0.000535299	-0.000436525	-0.000495493	-0.000255201	-0.000420953	-0.000280119	0.000149754	0.000140745	0.000575408	-0.000284424	0.000198088	0.000199876	-0.000515767	-0.000150836	-0.000218265	0.000550352	0.000809317	0.000458838	0.000917405	0.00106	0.000189036	0.00105	0.000565659	0.000507146	3e-05	0.000401249	0.000264059	0.00048097	0.00111	0.000210916	0.000292728	0.000549529	7.78e-05	0.00044855
11389.5	-0.00125	0.000462918	-0.00077036	-0.000373122	-0.000303148	1.49e-05	-0.000244398	-0.00021024	-9.21e-05	-0.000293372	-0.000112702	-0.000100305	-0.000558801	-0.000662733	-0.00105	-0.000185554	-0.00053612	-0.000600801	-0.000400674	0.000285203	-1.66e-05	-0.000153383	0.000365182	0.00075819	-0.000559161	0.000524714	0.000519357	-0.000588078	7.9e-05	-1.1e-05	0.00048309	0.000434625	0.000599556	0.00127	0.00139	0.000339725	0.000814393	0.00117	0.000667665	0.000341345	0.000643835	0.000400284	0.000184089	0.00134	-5.68e-05	0.000598384	0.000661582	0.000278197	0.00070758
11389.8	-0.000931127	2.34e-05	-0.000500103	1.8e-05	-8.04e-06	-0.000137873	-0.000160764	-0.000198133	-1.62e-05	-0.000558175	-0.000145063	-0.000571198	-0.000456952	-0.000907664	-0.000983204	-2.05e-05	-0.000167894	-0.000328997	-0.000408114	0.000650427	0.000198892	-0.000586225	0.000524298	0.000803512	-0.000569088	0.000510486	0.000595031	-0.000419848	0.000356469	0.000367401	0.000510123	4.62e-05	0.000782199	0.00154	0.00145	0.000574616	0.000502543	0.00151	0.000740848	0.000570975	0.000846986	0.000594302	5.97e-05	0.00131	-2.43e-06	0.00087408	0.000998562	0.000770976	0.000849001
11390	-0.000439224	2.32e-05	-0.000255073	0.000664032	0.000200851	-0.000506501	-0.000182641	0.000155045	0.000170083	-0.000472638	-0.00011744	-0.000841592	-0.00036616	-0.000900641	-0.00077609	-0.000267135	0.000401148	0.000175424	-0.000346654	0.000505959	0.00027008	-0.000880807	0.00036487	0.000643277	-0.000277795	0.000205472	0.00035917	-0.000160987	0.000490475	0.000709993	0.000561145	-0.000100628	0.00101	0.00162	0.00131	0.00090684	0.000460982	0.0014	0.000818978	0.000414148	0.000938992	0.000737182	0.000179439	0.00112	0.000424998	0.000961562	0.00124	0.00122	0.000816789
11390.2	-0.000207307	0.000360219	-0.000171808	0.00106	0.000209677	-0.000726428	-0.000187163	0.000512524	0.000311481	-8.87e-05	-0.000110471	-0.000783046	-0.000281455	-0.000541941	-0.00046112	-0.000640202	0.000691352	0.000562719	-0.000306916	6.18e-05	0.000195465	-0.00071312	-0.000106756	0.000373549	7.43e-05	-0.000248166	-6.75e-05	-5.59e-05	0.000569227	0.00091611	0.000680928	0.000109997	0.00118	0.00144	0.00117	0.0012	0.000759489	0.000981338	0.000970991	-7.25e-05	0.000989803	0.000811073	0.000349167	0.000934701	0.000903192	0.000929615	0.00118	0.00128	0.000633393
11390.5	-0.000403606	0.000588958	-0.000212349	0.000995905	8.91e-07	-0.000590193	-0.000124525	0.000504959	0.000367486	0.000270318	-0.000175523	-0.000665096	-0.000121943	-3.7e-05	-9.03e-05	-0.000804174	0.000502981	0.000641002	-0.000276469	-0.00035421	-3.68e-05	-0.000132054	-0.000541254	0.000165745	0.000340775	-0.000706143	-0.000456588	-0.000155704	0.000683106	0.000957964	0.00101	0.000632764	0.00117	0.00112	0.00113	0.00133	0.0011	0.000651742	0.00107	-0.00048257	0.00108	0.000759383	0.000414968	0.000859595	0.00113	0.000902416	0.000958255	0.000851018	0.00042504
11390.8	-0.000738449	0.000464998	-0.000219606	0.000690246	-0.000302659	-0.000320059	-8.79e-05	8.89e-05	0.000420337	0.000353261	-0.000321017	-0.00078087	0.000129087	0.00028465	0.000225266	-0.000805293	1.56e-05	0.000460489	-0.000235299	-0.000538283	-0.000344546	0.00044881	-0.00065707	5.61e-05	0.000525513	-0.000981961	-0.000602745	-0.000227571	0.000704566	0.000800546	0.00147	0.00124	0.000975988	0.000775431	0.00115	0.00125	0.0013	0.000670115	0.00099144	-0.000513809	0.00114	0.00060673	0.000370699	0.000985613	0.00112	0.000883208	0.000771685	0.000249962	0.000280439
11391	-0.000799168	0.000112864	-0.000141572	0.00034157	-0.000544967	-0.000165921	-5.66e-05	-0.000381462	0.000424903	0.000214286	-0.000556345	-0.001	0.000390438	0.000252316	0.000334561	-0.000862363	-0.000546568	0.000124654	-0.000237195	-0.000509347	-0.000475216	0.00064503	-0.00051806	-5.99e-05	0.000588753	-0.000995892	-0.000492133	-9.72e-05	0.000548773	0.000549445	0.00163	0.00161	0.000630977	0.000485903	0.00113	0.000932479	0.00141	0.000888375	0.000831175	-0.000195648	0.00111	0.000582374	0.000302339	0.00127	0.001	0.000849463	0.000636204	-7.56e-05	0.000144262
11391.2	-0.000532301	-0.000199275	-0.000132442	-6.17e-05	-0.000680742	-3.81e-05	3.45e-05	-0.000506342	0.000248471	-2.51e-05	-0.000780857	-0.000987455	0.000566545	-3.03e-05	0.000234193	-0.000907727	-0.00104	-0.000294105	-0.000340735	-0.00048263	-0.000340762	0.000451172	-0.000345625	-0.000198727	0.000441816	-0.000858007	-0.000339808	9.08e-05	0.000303011	0.000451554	0.00129	0.00151	0.000215403	0.000268271	0.00103	0.000456047	0.00143	0.00106	0.000749947	0.000214482	0.00115	0.000835004	0.000264268	0.00143	0.000761423	0.000858084	0.000435663	5.1e-05	-1.13e-05
11391.5	-0.000206023	-0.000293522	-0.000292605	-0.000437039	-0.000783177	0.000166644	6.84e-05	-0.000259837	-4.71e-05	-0.000347878	-0.000836188	-0.000696345	0.000623176	-0.000328677	0.000156338	-0.000637268	-0.00125	-0.000644453	-0.00052507	-0.000676138	-0.000163649	0.000228833	-0.000306818	-0.0002656	7.52e-05	-0.000756217	-0.000351337	0.000112339	0.000116352	0.000583258	0.000810348	0.00092295	-4.26e-05	0.000171272	0.000910237	6.93e-05	0.00133	0.00102	0.000822197	0.000455729	0.00131	0.00114	0.000145872	0.00121	0.000366903	0.000898424	0.000203642	0.000408705	-4.17e-05
11391.8	4.01e-05	-0.000158096	-0.000445289	-0.000568862	-0.000895836	0.000334305	-5.87e-05	4.98e-05	-0.000296719	-0.000638649	-0.000617259	-0.00035719	0.000577353	-0.00046578	0.000302232	-3.11e-05	-0.00108	-0.000674012	-0.000698854	-0.00103	-7.94e-05	0.000292447	-0.00044299	-0.000220493	-0.000346871	-0.000712536	-0.000542829	-2.66e-05	0.000114684	0.000677176	0.000659294	0.000150106	8.36e-06	0.000194636	0.000826934	1.16e-05	0.00114	0.000729746	0.000972779	0.000441543	0.00132	0.00115	-0.000151854	0.000735552	-1.15e-05	0.000819084	0.000144986	0.000663157	0.000117179
11392	0.000265005	6.72e-05	-0.000436703	-0.000401011	-0.000919974	0.000347273	-0.000241973	0.000173207	-0.000513413	-0.000669278	-0.000134601	-0.000171637	0.000419201	-0.000386104	0.000539811	0.000486651	-0.000683194	-0.000289995	-0.000782503	-0.0013	3.7e-05	0.000610903	-0.000620549	-8.44e-05	-0.00052804	-0.000540384	-0.000787228	-0.000167745	0.000297304	0.000487443	0.000886338	-0.000315134	0.000315698	0.000257885	0.000745461	0.00023558	0.000958328	0.000359763	0.00105	0.000262044	0.000843646	0.000869117	-0.000467427	0.00039482	-7.62e-05	0.000503215	0.000306043	0.000689294	0.00026593
11392.2	0.00045212	0.000228457	-0.000352952	-0.000153663	-0.000699859	0.000220803	-0.000356723	7.25e-05	-0.00071468	-0.000361472	0.000343705	-0.000181504	0.000136523	-0.000129624	0.000504107	0.000568054	-0.000343189	0.000263302	-0.000748934	-0.00142	0.000260935	0.000964218	-0.000630114	8.59e-05	-0.000386832	-0.000137688	-0.000887862	-0.000227392	0.00052208	0.000161183	0.00114	-0.000220171	0.000699651	0.000371241	0.000573422	0.000470919	0.000790724	0.000234821	0.00103	9.08e-05	-1.8e-05	0.000582231	-0.000556524	0.000398728	0.000251115	5.13e-05	0.000488908	0.00059683	0.000229498
11392.5	0.000475	0.000290205	-0.000272825	-9.88e-05	-0.000270196	0.000117332	-0.000328677	-0.000186641	-0.000763347	9.45e-05	0.000473504	-0.000303712	-0.000203438	0.000221131	4.39e-05	0.000369578	-0.000216743	0.000625166	-0.000659499	-0.00153	0.000454559	0.00116	-0.000396913	0.000209607	-0.000213871	0.000359123	-0.000682027	-0.000186603	0.000707439	0.000106203	0.00112	0.00014874	0.000905439	0.000639383	0.000260297	0.000521397	0.000612791	0.000471385	0.00098629	3.94e-05	-0.000790079	0.000548202	-0.000393056	0.00055787	0.000699956	-0.00026137	0.000539928	0.000518994	9.57e-05
11392.8	0.000270635	0.000288708	-0.000169369	-0.000242278	0.00011905	0.000153385	-0.000126795	-0.000468735	-0.000725509	0.000384067	0.000291114	-0.000442405	-0.000478044	0.000479877	-0.000523427	0.000229638	-0.000291872	0.000638798	-0.000583005	-0.00154	0.000437203	0.00112	-9.72e-05	0.000308922	-0.000224361	0.000661054	-0.000254023	-4.86e-05	0.000863334	0.000549456	0.000843278	0.000313964	0.000774657	0.00101	-6.79e-05	0.000441172	0.000422293	0.000806279	0.000960748	9.2e-05	-0.00102	0.000724248	-7.28e-05	0.000587569	0.001	-0.000238179	0.000514602	0.000468978	-1.06e-05
11393	-0.000104827	0.000228132	-6.32e-05	-0.00030694	0.000297524	0.000211643	0.000107664	-0.000654188	-0.000871336	0.000361047	9.84e-05	-0.000504979	-0.000577567	0.000452819	-0.000783101	9.53e-05	-0.000491004	0.000411724	-0.000467979	-0.00116	0.000274555	0.00089391	1.45e-05	0.00050389	-0.000271828	0.00058854	0.00014119	0.00014682	0.000961383	0.00125	0.000528151	0.000196563	0.00047933	0.00119	-0.000200357	0.000431956	0.000238555	0.000897665	0.000837173	0.000149227	-0.000643781	0.000906428	0.000343573	0.000522902	0.0011	6.11e-05	0.000542076	0.000470008	-7.79e-05
11393.2	-0.000532635	9.8e-05	-6.74e-06	-7.83e-05	0.00032355	0.000182334	0.000190049	-0.000689379	-0.0011	0.000173414	-2.88e-05	-0.000394935	-0.000497513	0.000171324	-0.0006929	-0.000198013	-0.000714104	0.000133844	-0.000290122	-0.000425541	0.000258118	0.000557367	-0.000128009	0.000794452	-0.000180182	0.000301826	0.000452474	0.00032508	0.000986286	0.00168	0.00041149	0.000141945	0.000363751	0.000981816	-0.000141528	0.0005553	8.12e-05	0.00059949	0.00060061	0.000111251	-4.11e-05	0.00102	0.000755524	0.000634722	0.000992896	0.000398581	0.000606839	0.000634622	-5.53e-05
11393.5	-0.000861173	-3.92e-05	-2.25e-05	0.000275986	0.000221314	0.00013389	5.27e-05	-0.000541993	-0.000929992	8.14e-05	-0.000205449	-0.000142283	-0.000412381	-0.000174403	-0.000444294	-0.000446491	-0.00085864	-7.81e-05	-0.000141405	0.000331171	0.00043698	0.000183904	-0.000399565	0.000991185	-0.000105625	9.81e-05	0.000769866	0.000403854	0.000987769	0.00157	0.000529964	0.000413454	0.000489876	0.000537596	-4.15e-05	0.000585111	-5.1e-05	0.000100071	0.000491017	-2.33e-06	0.000310277	0.00113	0.00102	0.000944211	0.000770462	0.00050957	0.000631006	0.000969558	0.000124724
11393.8	-0.000924809	-0.000145116	-0.000129802	0.000379894	-0.000128509	8.74e-05	-0.000312673	-0.000333448	-0.000217388	0.000222276	-0.000431667	8.37e-05	-0.000554656	-0.000416456	-0.000161787	-0.000405602	-0.000907266	-0.000251076	-5.68e-05	0.000854726	0.00056261	-0.000149184	-0.000603819	0.000896581	-0.000269836	4.51e-05	0.00097739	0.000385388	0.000977828	0.00112	0.000630793	0.000811155	0.000532473	0.000214908	0.000118896	0.000337188	-0.000191258	-0.000135278	0.000633459	-8.12e-05	0.000368358	0.00122	0.00107	0.00115	0.000711099	0.000309425	0.000710157	0.00125	0.000371072
11394	-0.000640725	-0.000249792	-0.000287872	9.71e-05	-0.000620071	-0.000118512	-0.000763089	-0.000333311	0.000523738	0.000460309	-0.000557555	0.000220281	-0.000904735	-0.000480435	6.95e-05	-0.0002167	-0.000941549	-0.000492211	-3.46e-05	0.00108	0.000552835	-0.000302915	-0.000542986	0.000520972	-0.000566018	1.21e-05	0.000892211	0.000404942	0.000922442	0.000729657	0.000473973	0.000998059	0.000265553	0.00019915	0.000413495	6.05e-06	-0.000297326	0.000193652	0.000783617	-8.55e-05	0.000479744	0.00114	0.000988835	0.00102	0.00092961	6.79e-06	0.000940105	0.00124	0.000488627
11394.2	-0.00022142	-0.000331832	-0.000354511	-0.000358718	-0.000844194	-0.000535315	-0.000922982	-0.000583002	0.00079291	0.000504518	-0.000441134	0.000305932	-0.0011	-0.000441276	0.00017234	-0.000157075	-0.000996868	-0.000788538	-9.98e-05	0.00102	0.000594784	-0.000185816	-0.000187736	7.05e-05	-0.000719609	-3.68e-05	0.000536233	0.00049782	0.000825935	0.000542479	0.000174704	0.000997136	-6.94e-05	0.000315398	0.000723553	-8.33e-05	-0.000207458	0.000846717	0.000756174	-3.57e-05	0.000850736	0.000852056	0.000995454	0.000649383	0.00112	-0.00010763	0.00117	0.000948715	0.000419333
11394.5	-2.14e-05	-0.000384824	-0.000196382	-0.00063863	-0.00058537	-0.000828155	-0.000591851	-0.000765137	0.000562323	0.000278663	-0.000106283	0.000231098	-0.000872522	-0.000460169	0.000162352	-0.000228454	-0.000976688	-0.000999956	-0.000162091	0.000743153	0.000772609	7.25e-05	0.00024905	-0.000256717	-0.000651623	-3.49e-05	6.28e-05	0.000530366	0.000755565	0.000419065	9.83e-05	0.00107	-8.52e-05	0.0003448	0.000898292	0.000142342	0.000161102	0.00123	0.000720127	0.000113673	0.00132	0.000545635	0.0012	0.00027126	0.000942374	-2.25e-06	0.0012	0.000673316	0.000318557
11394.8	-8.62e-05	-0.000450221	9.64e-05	-0.000554699	-7.31e-05	-0.000643588	-0.00010294	-0.000683241	2.07e-05	-2.73e-05	0.000252451	-0.000145544	-0.000462429	-0.000564688	0.000117237	-0.000251641	-0.000764919	-0.00106	-3.86e-05	0.000359296	0.000882227	0.0002279	0.000486236	-0.000399845	-0.00044902	-9.64e-06	-0.00033115	0.000456388	0.000724785	0.000251161	0.000447472	0.00131	0.000245823	0.000295119	0.000964588	0.00050545	0.000628205	0.00101	0.000807712	0.000403502	0.00159	0.000518868	0.00139	5.32e-05	0.000490491	0.000125963	0.000984389	0.000667795	0.000294896
11395	-0.000132435	-0.0004471	0.000257887	-0.000233661	0.000314902	-0.000129758	9.81e-05	-0.000546012	-0.000613204	-0.00029393	0.000431243	-0.000673247	-0.000233738	-0.000613395	5.97e-05	-0.000235795	-0.00038482	-0.000984159	0.000287037	6.51e-05	0.000683318	0.000213046	0.000418649	-0.000391824	-0.000178095	1.78e-05	-0.000446269	0.000399876	0.000666063	0.0001094	0.00104	0.00155	0.000664591	0.000291166	0.000972187	0.00079979	0.000831176	0.000517392	0.000889712	0.000709011	0.00151	0.000836213	0.00123	8.85e-06	0.00019852	0.0002036	0.000759127	0.000912359	0.000299506
11395.2	5.01e-05	-0.000201403	0.000144869	4.79e-05	0.000317119	0.000262273	5.17e-05	-0.00055091	-0.00103	-0.00051018	0.000375393	-0.000945388	-0.000174196	-0.000498585	-8.12e-05	-0.000339425	-3.38e-05	-0.000751052	0.000618408	1.89e-05	0.000176259	0.00015525	0.00014732	-0.00038002	7.55e-05	0.00016022	-0.000269917	0.000501956	0.000591904	6.71e-05	0.00153	0.00158	0.00095722	0.000385809	0.000878688	0.000967058	0.000628693	0.000350106	0.000933436	0.0008568	0.00118	0.0012	0.000666129	9.13e-05	0.000293514	0.000377819	0.000761071	0.00119	0.000258285
11395.5	0.000355426	0.00029548	-0.000202181	0.000114592	-0.000133694	0.000339332	6.57e-05	-0.000634183	-0.000975837	-0.000529694	0.000173658	-0.000654865	-9.58e-05	-0.000228795	-0.000328062	-0.000490141	0.000122031	-0.000362957	0.000796936	0.000186032	-0.000402767	0.000157103	-0.000185028	-0.000536407	0.0002465	0.000471905	-4.93e-05	0.000751947	0.000541859	0.000136963	0.00174	0.00138	0.00101	0.000518463	0.000734734	0.00103	0.000334289	0.000674517	0.0011	0.00079819	0.000854843	0.00127	4.95e-05	0.000332584	0.000585915	0.000714379	0.000857137	0.00124	0.000132909
11395.8	0.000509432	0.000793913	-0.000688351	-1.72e-05	-0.000788628	0.000229135	0.000160809	-0.000714914	-0.000609237	-0.000237416	-1.35e-07	1.13e-05	-1.04e-05	0.000129868	-0.000491711	-0.000412087	0.000170965	5.54e-05	0.000809377	0.000327984	-0.00073406	0.000181477	-0.000420441	-0.000718087	0.000386849	0.000807808	1.98e-05	0.000941969	0.00047468	0.000273643	0.00169	0.00108	0.000767187	0.00059969	0.00068209	0.000908995	0.000321725	0.00103	0.00135	0.000596587	0.00074795	0.00104	-0.000226379	0.000718009	0.000751598	0.00103	0.000658473	0.00105	-6.52e-05
11396	0.000381688	0.000923424	-0.00111	-0.000255342	-0.00121	5.06e-05	0.000101985	-0.000784652	-0.000305563	0.00011914	7.09e-05	0.000474448	-1.31e-05	0.000413883	-0.00037177	-2.57e-05	0.00031423	0.000374665	0.000773353	0.000275702	-0.000646087	9.44e-05	-0.000392518	-0.000556783	0.000557897	0.000926757	3.04e-05	0.000912537	0.000433493	0.000380147	0.00149	0.000786164	0.000375782	0.00054983	0.000731826	0.00059519	0.000528373	0.00097663	0.00133	0.000446691	0.000888398	0.000742709	-0.00011957	0.000989333	0.000643702	0.0011	0.000153087	0.000896172	-0.000274458
11396.2	7.84e-05	0.000521857	-0.00116	-0.000497825	-0.00118	-0.000149625	-0.000191885	-0.000753813	-0.000158149	0.000207163	0.000436649	0.00046924	3.48e-06	0.000416609	-4.74e-05	0.000423696	0.000573609	0.000554914	0.000827484	0.000131375	-0.000303633	-0.000103906	-5.17e-05	-3.11e-05	0.000749247	0.000731333	0.000215654	0.000749382	0.000462742	0.000361641	0.0013	0.000596921	0.000188725	0.000265187	0.000817858	0.000298208	0.000598495	0.000601152	0.00085584	0.00054695	0.00108	0.000544078	5.6e-05	0.00094548	0.000391216	0.000795248	-0.000232544	0.00104	-0.000385493
11396.5	-0.000255323	-9.42e-05	-0.000804529	-0.000619184	-0.000787706	-0.000264219	-0.000560329	-0.000552258	-4.02e-05	5.23e-05	0.000772812	0.000323704	0.00021009	0.000163158	0.00027243	0.000596886	0.000749415	0.000612986	0.00101	1.47e-05	-3.66e-05	-0.0001971	0.000426437	0.000409758	0.00091624	0.000359321	0.000631835	0.000627708	0.000422754	0.000191224	0.00133	0.000457116	0.000410237	-0.000223126	0.000939222	0.000267193	0.000410286	0.000295836	0.000261784	0.000763847	0.00108	0.000517692	-1.98e-05	0.000780934	0.000225215	0.000206753	-0.000207911	0.00134	-0.000338329
11396.8	-0.000538076	-0.000382989	-0.000390415	-0.000603663	-0.000259324	-0.000210894	-0.000820102	-0.000328005	-1.78e-05	-0.000133734	0.000630779	0.000394584	0.000469501	-0.000137502	0.000552006	0.000331677	0.000621261	0.00053072	0.00123	-0.000113904	4.09e-05	-5.22e-05	0.000705243	0.000363915	0.00101	3.66e-05	0.00108	0.000660285	0.0002237	-1.39e-05	0.00161	0.000210313	0.000816305	-0.000588941	0.0011	0.000464737	0.000196848	0.000317967	5.58e-05	0.000734083	0.000824699	0.000711255	-0.000279264	0.000723213	0.000205509	-0.000355805	0.00012462	0.00144	-0.000202953
11397	-0.000713563	-0.000215519	-0.000203569	-0.000582462	0.000134008	1.08e-08	-0.000816277	-0.000319929	-0.00022464	-0.000291434	4.1e-05	0.000600783	0.000404608	-0.000369351	0.000818916	-0.000165106	0.000166846	0.000268118	0.00139	-0.000260849	8.11e-05	0.000198664	0.000591493	-1.09e-05	0.001	-7.05e-05	0.00126	0.000908942	-5.38e-06	-6.03e-05	0.00184	-0.000108128	0.00104	-0.000564465	0.00126	0.000631198	0.000131448	0.000551933	0.000335287	0.000340384	0.000496065	0.000985292	-0.0003739	0.000675818	0.000200508	-0.000469089	0.000500844	0.00115	-2.78e-05
11397.2	-0.000742609	-2.74e-05	-0.000234294	-0.000624655	0.000193082	0.000302675	-0.000502775	-0.000605881	-0.000512707	-0.000432649	-0.000492631	0.000612749	-3.97e-05	-0.00045392	0.000910705	-0.000441612	-0.00039004	-0.000103396	0.00141	-0.000382237	0.000161071	0.000337499	0.000207559	-0.00016587	0.000864419	9.14e-05	0.00101	0.00128	-9.86e-05	0.000184241	0.00172	-0.000238157	0.000916435	-0.000307057	0.00138	0.000656873	0.000140088	0.000592134	0.00072139	-0.000149727	0.000304413	0.00106	-0.000187275	0.000483812	0.00010262	-1.76e-05	0.000754793	0.000753675	0.000194108
11397.5	-0.000631539	-0.000202112	-0.000329446	-0.000638385	2.62e-05	0.000575373	-0.000136121	-0.000947241	-0.000519362	-0.00048132	-0.000641776	0.000266591	-0.000402169	-0.000314229	0.000646653	-0.000284034	-0.000741321	-0.000406456	0.00129	-0.000537109	0.000218013	0.000287288	-0.000130325	0.000165941	0.000506704	0.000399144	0.000436552	0.00142	-2.12e-06	0.00064721	0.00133	-3.71e-05	0.000515975	-0.000106738	0.00138	0.000609867	0.000226813	0.000282154	0.000801047	-0.000407179	0.000245597	0.00089084	4.58e-05	0.000197712	-4.76e-05	0.000564351	0.000778883	0.000723728	0.000444637
11397.8	-0.000422549	-0.000586865	-0.000379356	-0.000551713	-7.81e-05	0.000639702	-3.26e-05	-0.000958603	-0.000107536	-0.000385594	-0.000544394	-0.000272875	-0.000243141	-2.53e-05	0.000153297	5.69e-05	-0.00078846	-0.000525557	0.00106	-0.000777935	0.000313011	0.000145587	-0.000128378	0.00069675	-2.18e-05	0.000591598	-6.4e-05	0.00111	0.000237897	0.00106	0.00103	0.000318158	7.07e-05	3.47e-05	0.00116	0.000560703	0.000470335	-4.22e-05	0.000539577	-0.000375737	0.000115449	0.000723964	5.62e-05	-7.55e-05	-8.6e-05	0.000716395	0.000529117	0.00114	0.00065234
11398	-0.000184311	-0.000791299	-0.000389083	-0.00043508	-6.22e-05	0.000314539	-0.000172384	-0.000666574	0.00045751	-0.000210274	-0.000535915	-0.000632713	0.000332948	0.000184968	-0.000229636	0.000191287	-0.000716787	-0.000467393	0.000737276	-0.000931372	0.00055125	8.12e-05	0.000212905	0.000972282	-0.000417334	0.00050406	-0.000145904	0.00060954	0.000547139	0.00121	0.000914147	0.000630602	-0.00012452	0.000286738	0.000690583	0.000493485	0.000707063	-3.1e-05	0.000203524	-0.000296747	-0.000247657	0.000733733	-0.000165982	-0.000349126	0.000123538	0.000387715	0.000216815	0.00159	0.000676894
11398.2	5.95e-05	-0.000675795	-0.000404937	-0.000418444	-0.000125889	-0.000399217	-0.000284256	-0.000541242	0.000826794	-1.95e-05	-0.000677807	-0.000560122	0.000830009	0.000167561	-0.000359041	3.89e-05	-0.00068028	-0.000272298	0.000287263	-0.000716949	0.000800675	0.000185532	0.000562757	0.00087226	-0.000412218	0.000225833	0.000113764	0.000335307	0.00081813	0.00114	0.000883102	0.000937888	-1.34e-05	0.000640331	0.000268156	0.000334108	0.000622814	0.00027012	1.74e-05	-0.000359103	-0.000698496	0.000755506	-0.000411583	-0.000650531	0.000545144	-3.5e-05	0.000176287	0.00166	0.000407595
11398.5	0.000327135	-0.000355436	-0.000410425	-0.000546719	-0.000374804	-0.0012	-0.000172328	-0.000812353	0.000846888	0.000155298	-0.000689944	-0.000170765	0.000848805	-4.85e-05	-0.000366934	-0.000185832	-0.000677504	-1.94e-05	-0.000278779	-0.000185184	0.000833776	0.000391985	0.000662265	0.00065082	-0.000137494	-5.11e-05	0.000399537	0.000410773	0.00090167	0.00106	0.000879945	0.0013	0.000141198	0.000876916	0.000248545	0.000108422	0.000137502	0.00059769	4.38e-05	-0.000345661	-0.00084235	0.000495418	-0.00054579	-0.000827459	0.000998095	-0.000246826	0.000431391	0.00131	-9.56e-05
11398.8	0.000553996	-7.5e-06	-0.000396296	-0.000710909	-0.000675866	-0.00163	2.85e-05	-0.00121	0.000599196	0.000227093	-0.000379802	0.000155254	0.00040643	-0.000340183	-0.000370463	-0.000276934	-0.000703028	0.000150167	-0.000764605	0.000177376	0.000625034	0.000595362	0.000613051	0.000570214	8.59e-05	-0.000225805	0.000513692	0.000689552	0.000713281	0.00112	0.000885284	0.00159	8.69e-05	0.000817082	0.000582884	-1.31e-05	-0.000487345	0.000849856	0.000262291	3.16e-05	-0.000491552	-2.99e-05	-0.000620404	-0.000659638	0.00123	-0.000190312	0.000675156	0.000781904	-0.000526957
11399	0.000612623	0.000239302	-0.000399569	-0.000764898	-0.000863025	-0.00132	2.07e-05	-0.00142	0.000356904	0.000103997	0.00010901	0.000121857	-0.000113251	-0.000547369	-0.000363695	-0.000122013	-0.000736691	0.000123854	-0.000806179	4.29e-05	0.000373927	0.000773488	0.000678349	0.000577597	0.000151256	-0.000309874	0.000435791	0.000961595	0.00032753	0.00138	0.000905536	0.0016	-0.000124333	0.000521543	0.000799838	7.15e-05	-0.000856621	0.0011	0.000596876	0.000536501	0.000149518	-0.000455765	-0.000761562	-0.000156198	0.00105	1.7e-05	0.000673655	0.000437606	-0.000527996
11399.2	0.000500164	0.000304923	-0.000363143	-0.000683464	-0.000812872	-0.000366929	-0.000220221	-0.00139	0.000319879	-0.000148168	0.000431935	-0.000151498	-0.000350396	-0.000594334	-0.000268056	0.000271615	-0.000676573	-0.000163291	-0.000200422	-0.000339977	0.000286483	0.000878965	0.000910989	0.000412269	0.000209894	-0.000336058	0.000262007	0.00109	-1.36e-05	0.00169	0.000970258	0.00132	-0.000230098	0.000269119	0.000519113	0.000336045	-0.000726712	0.00136	0.000915307	0.000690339	0.000693628	-0.000489217	-0.000972659	0.000446155	0.000592855	0.000146955	0.000492643	0.000475453	-0.000118076
11399.5	0.000373227	0.000124051	-0.000218819	-0.000550534	-0.000486227	0.000573751	-0.000430229	-0.0012	0.000385946	-0.000372037	0.000382253	-0.000221426	-0.000316892	-0.000525585	-3.69e-05	0.000651452	-0.000449591	-0.000647194	0.000720331	-0.00055282	0.000353597	0.000799211	0.00106	1.12e-05	0.00044569	-0.00023936	0.000151312	0.00104	-1.24e-06	0.00176	0.00104	0.000951466	-6.54e-05	0.000291756	-0.000123502	0.000726749	-0.000185495	0.00156	0.00112	0.000419824	0.000853933	-0.000129188	-0.00105	0.000978093	0.000267694	2.92e-05	0.000409109	0.000746641	0.000284269
11399.8	0.00029414	-0.000237706	-0.000102475	-0.000448421	-7.41e-05	0.000835146	-0.000431682	-0.000895149	0.000360928	-0.00056732	0.000137676	0.000151971	-0.000305882	-0.00043341	0.000174023	0.000751376	-0.000177163	-0.00102	0.00131	-0.000520826	0.000449984	0.000564366	0.000864078	-0.000336044	0.000796974	5.09e-05	0.000138508	0.000792004	0.000435007	0.00148	0.000966971	0.000699176	0.000234553	0.000571951	-0.000635208	0.00108	0.000421033	0.00168	0.00116	7.96e-06	0.000657386	0.000409353	-0.000843796	0.0014	0.000253281	-0.000305482	0.00063492	0.000914693	0.000311752
11400	0.000213734	-0.000547004	-0.000164612	-0.000467659	0.000159629	0.000407209	-0.000292195	-0.000663683	0.000207153	-0.000869401	-1.14e-05	0.00071504	-0.000443941	-0.000393201	0.000146029	0.00063779	-6.53e-05	-0.00104	0.00127	-0.00042175	0.000600931	0.000384811	0.000463525	-0.000304705	0.000992237	0.000400584	0.0001239	0.000458254	0.000933511	0.00104	0.000672298	0.000636927	0.000427581	0.000919143	-0.000748075	0.00115	0.000680524	0.00164	0.00104	-0.00031776	0.000387062	0.000798734	-0.000476317	0.00161	0.000331994	-0.000709795	0.00103	0.000802939	2.71e-07
11400.2	0.000152677	-0.000666392	-0.000328619	-0.000662373	0.000164202	-0.0002245	-0.000194624	-0.0006686	-4.8e-05	-0.00123	-1.87e-05	0.00107	-0.000487382	-0.000429243	-8.31e-05	0.0005262	-0.000111773	-0.000821629	0.000831251	-0.000307861	0.000855407	0.000300832	0.000279404	0.000125118	0.00088606	0.000530958	0.000111304	0.000287107	0.00108	0.00064661	0.000314611	0.000594235	0.000463215	0.00113	-0.00065344	0.000836913	0.000376068	0.00149	0.000804747	-0.000481354	0.000226173	0.000867583	-0.000170325	0.00149	0.000286307	-0.001	0.0013	0.00057048	-0.000254255
11400.5	0.000165815	-0.000656773	-0.00046831	-0.000889671	6.98e-05	-0.00070472	-0.000266915	-0.000729096	-0.000421967	-0.00132	2.04e-05	0.00108	-0.000187889	-0.00056382	-0.000307682	0.000478821	-0.000147375	-0.00060126	0.000342333	-9.55e-05	0.00103	0.000140167	0.000458481	0.00070577	0.000626149	0.000334979	0.000183856	0.000429224	0.000879578	0.000371515	0.000143814	0.000415148	0.000420939	0.00117	-0.000563362	0.00033981	-0.000227961	0.0013	0.000625489	-0.000475229	0.00013352	0.000811408	-7.13e-07	0.00118	0.000128529	-0.000962115	0.00134	0.000535325	-0.00013779
11400.8	0.000195673	-0.000634681	-0.000627173	-0.000949735	-2.61e-05	-0.000995676	-0.000456587	-0.000560645	-0.000840041	-0.000978294	6.62e-06	0.000800658	0.000274102	-0.000800758	-0.000431735	0.000446994	-7.29e-05	-0.000416534	-2.35e-05	0.000146059	0.000891588	-7.38e-05	0.000734843	0.00112	0.000407359	1.59e-05	0.00034501	0.000669737	0.000628459	0.000329172	0.000266014	0.000274828	0.000341316	0.00115	-0.000382993	1.02e-05	-0.00059971	0.00104	0.000619797	-0.000389468	6.92e-05	0.000886408	9.76e-05	0.000918155	1.03e-05	-0.000493859	0.00125	0.000746837	0.000277673
11401	6.14e-05	-0.000645361	-0.000885963	-0.000773736	-0.000160433	-0.00113	-0.000583486	-0.000210056	-0.00109	-0.000439807	-0.000190545	0.000478572	0.000402463	-0.00101	-0.000451201	0.000394819	8.2e-05	-0.000231231	-0.00021181	0.0002017	0.000457516	-9.48e-05	0.00077346	0.00117	0.000250201	-0.000130249	0.000600543	0.000698756	0.000432967	0.000557022	0.000601653	0.000389848	0.000221227	0.0011	-6.35e-05	-3.77e-05	-0.000533602	0.000620466	0.000752539	-0.000322857	0.000113521	0.00104	0.000166689	0.000774146	8.18e-05	0.000142869	0.00102	0.00094379	0.000699397
11401.2	-0.000343191	-0.000587713	-0.00111	-0.000464972	-0.000400339	-0.00106	-0.000550374	8.82e-05	-0.00105	-7.86e-05	-0.000573831	0.000421653	-1.97e-05	-0.00101	-0.000384568	0.000391217	0.000220188	-9.29e-05	-0.00012147	1.79e-05	1.21e-05	0.000119947	0.000478111	0.000882217	0.000190546	6.29e-05	0.000907045	0.000578971	0.000213599	0.000808135	0.000899461	0.00057127	7.77e-05	0.000859534	9.74e-05	8.04e-05	-0.000238882	0.000101252	0.000858911	-0.000241477	0.000303562	0.0011	0.000125602	0.000566905	0.000359024	0.000534537	0.000670957	0.000980307	0.000896253
11401.5	-0.00087828	-0.000311988	-0.00107	-0.000271008	-0.000717826	-0.000801619	-0.00044455	0.00024721	-0.000796081	-8.43e-05	-0.000875722	0.000663461	-0.000550081	-0.000802543	-0.000280737	0.000532798	0.000214609	-6.56e-05	0.000322486	-0.00019722	-0.000167045	0.000317116	7.54e-05	0.000512526	0.000346877	0.000574664	0.00103	0.000674077	-5e-05	0.000801713	0.000900083	0.000438062	-1.56e-05	0.000361543	-0.000101574	0.000292535	1.01e-05	-0.000248406	0.000755157	-6.22e-05	0.000490589	0.00101	-9.31e-05	0.000152169	0.000723326	0.000543207	0.0002611	0.00088792	0.00081436
11401.8	-0.00119	0.000180978	-0.000647412	-0.000358148	-0.00102	-0.000519008	-0.000382414	0.000267003	-0.000493962	-0.000374298	-0.000879583	0.000919899	-0.000571751	-0.000548312	-0.000194729	0.00077496	1.61e-05	-8.94e-05	0.000845413	-0.000228674	5.31e-05	0.000325683	-0.000110672	0.000323528	0.000651048	0.00112	0.000809615	0.00115	-0.000194896	0.000645433	0.000603772	-1.32e-05	1.27e-05	-0.000187024	-0.000375846	0.000586446	9.54e-05	-0.000292095	0.000422059	0.000225116	0.00050078	0.000851041	-0.000331023	-0.000314406	0.00101	0.00039444	-0.00010357	0.000687705	0.000533558
11402	-0.00102	0.00064119	-4.83e-05	-0.000610909	-0.00117	-0.000398908	-0.000389034	0.000104761	-0.000252968	-0.000616268	-0.000695793	0.000967035	-2.99e-05	-0.000345958	-9.44e-05	0.0009468	-0.000266873	1.74e-05	0.000944589	-5.07e-05	0.000536431	0.000306135	3.25e-05	0.000502827	0.000791224	0.0013	0.000407241	0.00172	-3.13e-05	0.00062238	0.000293025	-0.000411723	0.000175682	-0.000560769	-0.000370468	0.000886328	5.73e-05	-0.000159513	6.25e-05	0.000471269	0.00031068	0.000691774	-0.000385159	-0.000518172	0.00111	0.000288729	-0.000293256	0.000509757	0.000215282
11402.2	-0.000492401	0.000742261	0.000305146	-0.000754471	-0.00106	-0.000369231	-0.000413451	-0.000189303	-6.94e-05	-0.000516201	-0.000502818	0.000845271	0.000630052	-0.000156892	0.000141022	0.000908154	-0.000469049	0.000312225	0.000501568	0.000238936	0.000914827	0.000503422	0.000333485	0.001	0.000591518	0.00104	0.000201597	0.00197	0.000431888	0.000702194	0.000214104	-0.000458671	0.000507707	-0.000703395	-9.1e-05	0.00105	-1.13e-05	-1.2e-05	-7.76e-05	0.000383018	7.43e-05	0.000518849	-0.000365103	-0.000359379	0.00104	0.000205661	-0.000257082	0.000487452	-8.04e-06
11402.5	-6.57e-05	0.000436458	0.000131443	-0.000629967	-0.000761266	-0.000185316	-0.000323142	-0.000404373	0.000111261	-0.000172632	-0.000346726	0.000719732	0.00101	4.6e-05	0.000490681	0.000673283	-0.000488636	0.000618914	-6.1e-05	0.000493458	0.000937737	0.000938308	0.000494213	0.00143	0.000296367	0.000741698	0.000373243	0.00185	0.001	0.000660865	0.000305414	-0.000133871	0.00104	-0.000699428	0.00025181	0.000965668	-1.36e-05	0.000157517	0.000124427	-0.000117715	-6.53e-05	0.000357246	-0.0004519	-4.92e-05	0.000898035	4.88e-05	-0.000131691	0.000456333	-0.000119689
11402.8	8.71e-06	-2.19e-06	-0.000393217	-0.000410217	-0.000487959	0.000211064	2.43e-05	-0.000417799	0.000275184	1.46e-05	-0.000172595	0.000657672	0.000978359	0.000108103	0.000724969	0.000402933	-0.000320937	0.000823042	-0.000275312	0.000579903	0.000686782	0.00139	0.000390614	0.00138	0.000240107	0.000840519	0.000716942	0.0016	0.00147	0.000458551	0.000328969	0.000358652	0.00162	-0.000643352	0.000520209	0.00072643	0.000148477	0.000381546	0.000520662	-0.000666983	-0.000133857	0.000350272	-0.000499559	0.000121564	0.000802448	-0.000254739	-5.45e-05	0.000169592	-0.000168406
11403	-0.000136416	-0.000316955	-0.00083167	-0.000417769	-0.000383029	0.000579458	0.00050689	-0.000358363	0.000412201	-0.000197303	4.76e-05	0.000537688	0.00069885	-0.000177225	0.00069352	0.000289056	-0.000100891	0.000993482	-6.66e-05	0.000504689	0.000392311	0.00158	0.000209415	0.000900285	0.000441248	0.00129	0.000870133	0.00145	0.00171	0.000298077	0.000195533	0.000768953	0.00181	-0.000521018	0.000606715	0.000522595	0.000513186	0.000550684	0.000742727	-0.000889694	-0.000183361	0.00063537	-0.000310542	6.64e-05	0.000793177	-0.000628598	8.8e-06	-0.000265295	-0.000131014
11403.2	-0.000343433	-0.000479369	-0.000905218	-0.000635338	-0.000364428	0.000617602	0.000673945	-0.000389284	0.000562766	-0.000641412	0.000237089	0.00026842	0.000426109	-0.000708832	0.000509356	0.000404538	-7.53e-05	0.0011	0.000308016	0.000385957	0.000217759	0.00136	0.000159615	0.00042927	0.000654808	0.00161	0.000699161	0.00143	0.00169	0.000383115	3.17e-05	0.001	0.00143	-0.000286272	0.000424652	0.00047189	0.00101	0.000551814	0.000648293	-0.000807053	-0.000145703	0.00112	-1.39e-05	-3.22e-05	0.000713671	-0.000841808	0.000106917	-0.000519489	4.75e-05
11403.5	-0.000576878	-0.000566383	-0.000671701	-0.000661355	-0.000323522	0.000261363	0.000216806	-0.000449775	0.000718805	-0.000944019	0.000253947	2.66e-05	0.000207433	-0.00108	0.000347154	0.000670411	-0.000340238	0.000993482	0.000597617	0.000304043	0.000171658	0.000882923	0.000232338	0.000226332	0.000723073	0.00152	0.000367287	0.00148	0.00144	0.000713013	-7.17e-05	0.0011	0.000832203	-1.15e-05	6.97e-05	0.000657663	0.00144	0.000417881	0.000501514	-0.000666409	2.63e-06	0.00146	0.000118566	3.59e-05	0.000488988	-0.000798065	0.000133376	-0.000482285	0.00029464
11403.8	-0.000779045	-0.00060706	-0.000391472	-0.000269179	-0.000322518	-0.000246078	-0.000584245	-0.000393668	0.000820069	-0.00082619	3.75e-05	4.1e-05	-6.64e-05	-0.000991151	0.000211481	0.000930267	-0.000675416	0.000690642	0.00071935	0.000302383	0.000117607	0.000480148	0.000345639	0.000209973	0.000710001	0.00118	0.000129898	0.00154	0.00102	0.00105	-0.000194121	0.00108	0.00041328	0.00013764	-0.000214053	0.00107	0.00163	0.000254365	0.00052702	-0.000574708	0.000113497	0.00138	-9.15e-06	0.000211345	0.000369618	-0.000608731	-3.32e-05	-0.000266147	0.000472028
11404	-0.000842136	-0.00055567	-0.000244796	0.000175744	-0.000466047	-0.000550572	-0.00109	-0.000280539	0.000859621	-0.0003146	-0.0002994	0.000263376	-0.000316704	-0.000574282	4.54e-05	0.00106	-0.000754661	0.000384934	0.000665232	0.000431934	9.52e-06	0.000381656	0.000437292	0.000191686	0.000771189	0.000881978	0.000148603	0.00161	0.000493189	0.0011	-0.000364988	0.000855051	0.000183024	0.000145203	-0.000277218	0.00144	0.00149	8.22e-05	0.000656506	-0.000438581	9.78e-05	0.001	-0.000297654	0.000263018	0.000547018	-0.000380077	-0.000254444	4.32e-06	0.000498281
11404.2	-0.000664567	-0.000351953	-0.000150357	0.000194988	-0.000744603	-0.000581239	-0.000932573	-0.000306108	0.000860176	0.0001959	-0.000590488	0.000505882	-0.000359927	-0.000269278	-8.79e-05	0.00112	-0.000490088	0.00018965	0.000492789	0.000659331	-9.13e-07	0.000597759	0.000422724	0.000176207	0.00102	0.000726996	0.000362674	0.00161	-2.6e-05	0.000888824	-0.000428786	0.000458893	-7.06e-06	0.000194755	-0.000169785	0.00144	0.00104	-0.000115794	0.000739051	-0.00017355	0.000110484	0.000626465	-0.000581686	0.00020925	0.000789227	-0.00023139	-0.000188771	0.000255241	0.000369731
11404.5	-0.000252185	-6.88e-05	7.06e-05	-6.99e-05	-0.00101	-0.000666497	-0.000315691	-0.000497367	0.000831492	0.00026348	-0.000727026	0.000709662	-0.000224071	-0.000335663	-0.000102698	0.0012	-0.000173381	7.13e-05	0.000405679	0.000806254	0.000167688	0.000907173	0.000247681	0.000321607	0.0014	0.000718491	0.000503959	0.00142	-0.000337238	0.0006749	-0.000252997	7.11e-05	-0.000139862	0.000380664	-1.07e-05	0.00106	0.000438262	-0.000276089	0.00069264	0.000114875	0.000304086	0.000446712	-0.000736423	0.000305411	0.000743442	-0.000339774	0.000231773	0.000508023	0.000146513
11404.8	0.000179796	5.49e-05	0.000357168	-0.000163998	-0.00106	-0.000937774	0.000203965	-0.000649694	0.000804199	-7.31e-05	-0.000687468	0.000883918	-0.000111471	-0.00065852	2.22e-05	0.0012	-0.000129355	7.81e-05	0.000492781	0.000755117	0.000361291	0.00109	-3.5e-05	0.00066269	0.00164	0.000870917	0.000363944	0.0011	-0.000196643	0.000675549	0.000103398	-6.58e-05	-8.29e-05	0.000564543	0.000119072	0.000576097	-0.000139639	-0.000310113	0.000472553	0.000169753	0.000510985	0.000485708	-0.000710436	0.000526517	0.000349289	-0.000598057	0.000604371	0.000818082	-7.04e-05
11405	0.000347932	-0.000108721	0.000388704	-6.02e-05	-0.000910315	-0.00101	0.000334333	-0.000614995	0.000804976	-0.000344856	-0.000588268	0.000997247	-9.53e-05	-0.00103	0.000251843	0.00101	-0.000337154	0.000336534	0.00054456	0.000578989	0.000422098	0.00115	-0.000249224	0.00103	0.0015	0.0012	7.41e-05	0.000975343	0.000475849	0.000890296	0.000506429	7.87e-05	0.000160449	0.000628403	0.000136825	0.000261077	-0.00049214	-0.000182665	0.000151011	-6.86e-05	0.000401219	0.000680529	-0.000476364	0.00052924	-0.00013926	-0.000565016	0.000578507	0.00108	-0.000185299
11405.2	0.000139063	-0.000415084	5.96e-06	-6.97e-05	-0.000807674	-0.000609639	0.00023964	-0.000523055	0.000826219	-0.000265973	-0.000607674	0.00107	-0.000124649	-0.00133	0.000442754	0.000661535	-0.000532975	0.000763168	0.000436857	0.000393237	0.000447816	0.00118	-0.000293361	0.0012	0.00101	0.00159	-3.49e-05	0.00122	0.0013	0.00108	0.000829442	0.000300206	0.000431801	0.000602985	3.2e-05	0.000236752	-0.000548036	6.36e-05	-8.7e-05	-0.000325847	-5.23e-05	0.000863498	-8.01e-05	0.000234737	-0.000415479	-5.44e-05	0.000274117	0.00106	-0.000168616
11405.5	-0.000342691	-0.000708242	-0.000480005	-0.000359522	-0.000873122	-3.01e-05	0.000190739	-0.000546924	0.000834256	-1.69e-06	-0.000797515	0.00116	-0.000170284	-0.00141	0.000439555	0.000323437	-0.000568314	0.00107	0.000343312	0.000219896	0.000631184	0.00117	-0.00025321	0.00101	0.000420638	0.00168	0.000165226	0.0016	0.0017	0.000967261	0.000944231	0.000412424	0.000574547	0.00054051	-3.71e-05	0.000483631	-0.000432437	0.000221273	-0.000178661	-0.000334092	-0.000446477	0.00086107	0.000273598	-5.58e-05	-0.000453379	0.000580267	1.37e-05	0.000642959	-5.73e-05
11405.8	-0.000850665	-0.000983902	-0.000574896	-0.00086217	-0.000986327	0.000317204	0.00017805	-0.000593087	0.000784768	0.000153271	-0.00104	0.00121	-0.000170547	-0.0012	0.000271667	0.00013058	-0.0006016	0.00107	0.000452623	3.92e-05	0.000925013	0.00104	-0.000148813	0.000573082	0.000128191	0.00121	0.000502273	0.00168	0.00156	0.000586826	0.000795644	0.000380186	0.000551692	0.00048874	0.000133948	0.000793219	-0.000299384	9.23e-05	-0.000233135	-0.000139321	-0.000442037	0.000705569	0.000382477	-9.7e-05	-0.000512335	0.000860453	-5.25e-05	3.16e-05	0.000126557
11406	-0.00114	-0.00121	-0.000243983	-0.00141	-0.000970417	0.000427192	7.01e-06	-0.00044977	0.000730875	0.000141692	-0.00125	0.00101	-5.06e-05	-0.000721822	0.00017483	0.0001745	-0.000845648	0.000746287	0.000788295	-0.000110641	0.00104	0.000810322	0.00012831	0.000171152	0.000371942	0.00049211	0.000750922	0.0014	0.00126	0.00020803	0.000512478	0.000249157	0.000428266	0.000472617	0.000523224	0.000855115	-0.000117193	-0.000163347	-0.000280264	1.89e-05	-0.00015333	0.000590332	0.000235162	4.45e-05	-0.000735652	0.000667015	2.75e-05	-0.000315905	0.000408237
11406.2	-0.00109	-0.00127	1.24e-05	-0.00181	-0.000747957	0.000449808	-0.00032313	-0.000137081	0.000828541	0.000143579	-0.0014	0.000546893	0.000183849	-0.000207652	0.000368396	0.000377012	-0.00116	0.000342914	0.00123	-0.0001459	0.000772263	0.000549005	0.000523591	3.74e-06	0.00102	0.000144414	0.000874789	0.00116	0.00113	5.86e-05	0.000302004	0.000146606	0.000278507	0.000395364	0.000827832	0.00056946	0.000179335	-0.000178968	-0.000188853	3.85e-05	5e-05	0.000582662	-3.81e-05	0.000154401	-0.000944889	0.000265321	0.000105458	-0.000115362	0.000762968
11406.5	-0.000738781	-0.00111	-0.000124868	-0.00194	-0.000387382	0.000387073	-0.000581331	0.000122023	0.00107	0.000355824	-0.00142	0.000125022	0.000436584	0.000160856	0.000736614	0.000488049	-0.00114	0.000152263	0.00156	-4.4e-05	0.000316877	0.000354616	0.000777031	4.33e-05	0.00159	0.000448203	0.000968779	0.00123	0.00115	0.000190739	0.000207169	0.000253782	0.000176878	0.00017388	0.000823802	0.000143236	0.000362332	0.000137208	5.44e-05	6.01e-05	-2.95e-05	0.000550597	-0.000254603	0.000148042	-0.000853963	-2.98e-05	9.52e-05	0.00038631	0.00105
11406.8	-0.0002677	-0.000854114	-0.0003455	-0.00182	-2.03e-05	0.000325092	-0.000598293	0.000228045	0.00123	0.000748539	-0.00114	3.94e-05	0.0006437	0.000467628	0.000934133	0.000356759	-0.000612716	0.000287153	0.00161	7.78e-05	3.94e-05	0.000341963	0.000760388	0.00015378	0.00169	0.00104	0.00101	0.00144	0.00109	0.000442174	9.07e-05	0.000574352	0.000204186	-7.1e-05	0.000586827	-0.000190784	0.000140002	0.000493569	0.000243765	0.000167759	-0.000249841	0.000370393	-0.000272579	0.000161636	-0.000412847	-5.44e-05	0.000110183	0.000725422	0.00115
11407	3.57e-05	-0.000659042	-0.000241371	-0.00153	0.000302488	0.000420741	-0.000434752	0.000238052	0.00117	0.00102	-0.000630438	0.000305949	0.000777134	0.000778404	0.000860425	0.000185187	0.000192431	0.000562493	0.0015	4.23e-05	6.15e-05	0.000660497	0.000702635	0.000254804	0.00134	0.0014	0.000912557	0.00149	0.000805936	0.000552045	-8.48e-05	0.000873446	0.000366861	-0.000152054	0.000328452	-0.000405459	-0.000316925	0.000528508	0.000243019	0.000177868	-0.0003982	0.000184585	-0.000100836	0.000346863	0.000109628	0.000131611	0.000257706	0.000726289	0.00112
11407.2	5.66e-05	-0.000573372	8.01e-05	-0.00111	0.000641429	0.000545928	-0.000257444	0.000194391	0.000977919	0.000912067	-0.000220643	0.000675163	0.000743694	0.000902312	0.00071703	0.000293516	0.000836899	0.000690481	0.00134	-0.000122332	0.000222771	0.00124	0.000879382	0.000296048	0.000984473	0.00132	0.000704466	0.00139	0.000432707	0.000394863	-0.000149037	0.000963178	0.000544287	1.51e-05	0.000155883	-0.000524385	-0.000558946	0.000231775	0.000146603	-5.76e-05	-0.00045153	0.000253877	7.35e-05	0.000616944	0.000367581	0.000255013	0.000374802	0.00054384	0.00108
11407.5	-9.67e-05	-0.000589905	0.000251361	-0.000747739	0.000937097	0.000485959	-0.000124976	8.38e-05	0.000781996	0.000489866	-0.000129569	0.000807146	0.000474898	0.000743953	0.000683372	0.000651433	0.0011	0.000666008	0.00107	-0.000133101	0.000261387	0.00168	0.00117	0.00029859	0.000855414	0.000948293	0.000440007	0.00139	0.000236939	9.88e-06	4.2e-05	0.000873589	0.000531869	0.000389887	4.06e-05	-0.000478935	-0.000518884	-8.35e-05	5.75e-05	-0.000340115	-0.000404321	0.000494843	4.35e-05	0.000710175	0.000212261	0.000100636	0.00026962	0.000426697	0.000955115
11407.8	-0.000315683	-0.000683701	0.000188765	-0.000776071	0.000880426	0.000359498	-2.65e-05	-7.92e-05	0.000575602	0.000111767	-0.000220637	0.000606113	9.98e-05	0.000486992	0.000734301	0.000973707	0.00114	0.000737318	0.000633302	0.000197888	-2.85e-06	0.00166	0.00124	0.000343109	0.000869601	0.000579505	0.00011591	0.00157	0.000387159	-0.000462187	0.000402832	0.000768999	0.000203887	0.000775138	-0.000102548	-0.000236281	-0.000492814	-0.000233185	-6.17e-05	-0.000393636	-0.000206467	0.000539058	-0.000139927	0.000543598	-0.000185897	-0.000186338	8.19e-05	0.000500015	0.000554731
11408	-0.000568262	-0.000809288	0.000103124	-0.00115	0.000229849	0.000397385	1.16e-05	-0.000204691	0.000427558	4.07e-05	-0.000231548	0.000309725	-0.000183902	0.000243387	0.000729573	0.00117	0.00111	0.000915232	0.000276279	0.000744692	-0.000468851	0.00131	0.00102	0.000412668	0.00092542	0.000478274	-0.000223558	0.00169	0.000779892	-0.000783707	0.000679883	0.000771955	-0.000241864	0.000910542	-0.00033228	8.35e-05	-0.000550708	-0.000265365	-0.00023266	-0.000239734	2.36e-05	0.000277907	-0.00025505	0.000359383	-0.000471128	-0.000220887	0.000124584	0.000669215	-3.65e-05
11408.2	-0.000806287	-0.000879127	0.000150061	-0.00136	-0.000759725	0.000544634	1.3e-05	-0.000195715	0.000468568	0.00014986	-0.000120441	0.000175704	-0.000372148	-6.19e-05	0.000600012	0.00134	0.000967122	0.000851245	0.000257101	0.00121	-0.000767472	0.000902871	0.000765813	0.000418456	0.0011	0.000682396	-0.000434685	0.00143	0.00107	-0.000792574	0.000703325	0.000825084	-0.000379935	0.00067825	-0.00055721	0.000298808	-0.000496546	-0.000243486	-0.000365354	-4.99e-05	4.84e-05	-1.75e-05	-0.000246858	0.000383707	-0.000423733	0.000140446	0.000453171	0.000746953	-0.000447271
11408.5	-0.000955764	-0.00081425	0.000336839	-0.00107	-0.00145	0.000615961	8.34e-05	-9.69e-05	0.000653342	0.000145134	-4.71e-05	0.000247059	-0.000507129	-0.000370441	0.000438014	0.00152	0.000655104	0.000365174	0.000625094	0.0014	-0.000617962	0.000583475	0.000718368	0.000404066	0.00139	0.00102	-0.000362093	0.000882188	0.00102	-0.000463439	0.000575671	0.000805734	-2.27e-06	0.000179058	-0.000596372	0.000352544	-0.000299765	-0.000249131	-0.000394758	0.000116209	-0.000215196	-0.000124072	-0.000158938	0.000456906	-0.000123394	0.0006664	0.000764118	0.000633486	-0.000384399
11408.8	-0.001	-0.00066479	0.000612475	-0.000416259	-0.00145	0.000640873	0.000283513	-0.000132414	0.000742633	2.9e-05	-9.64e-05	0.000408697	-0.000394687	-0.000458489	0.000433483	0.00161	0.000269401	-0.000191462	0.00117	0.00128	-0.000104147	0.000398595	0.00091699	0.00052723	0.00159	0.00133	3.47e-05	0.000477868	0.000767248	0.000160367	0.000540888	0.000694176	0.000635219	-0.000346837	-0.000466379	0.000351952	-9.34e-05	-0.000400433	-0.000369796	0.000229298	-0.000585579	-0.000115822	6.98e-05	0.000219068	0.000183742	0.00105	0.00072156	0.000410286	1.7e-05
11409	-0.000983691	-0.000540961	0.000843637	0.000188443	-0.000995591	0.000722435	0.000527029	-0.000458568	0.00057085	0.000108053	-0.000213605	0.000525107	0.000171161	-0.000291214	0.000657949	0.00147	-5.01e-05	-0.000318747	0.00152	0.000999149	0.000465076	0.000346794	0.00119	0.000813647	0.00153	0.00161	0.000635467	0.000446824	0.000652517	0.000868032	0.000652513	0.000516294	0.00105	-0.00073347	-0.000427056	0.000416993	6.37e-05	-0.000628049	-0.000377805	0.00020846	-0.000843816	-0.000181623	0.000403682	-0.000400954	0.000397692	0.00113	0.000310938	0.000304561	0.000276332
11409.2	-0.000867005	-0.000467839	0.000856285	0.000443186	-0.000643986	0.000720639	0.000683127	-0.000837721	0.000297791	0.000564802	-0.000350673	0.000479474	0.000976262	-0.000104936	0.00090881	0.00107	-0.000188121	2.21e-05	0.0015	0.000688031	0.00083041	0.00040066	0.0013	0.00108	0.00125	0.00182	0.00119	0.000663662	0.000744719	0.00133	0.000752867	0.000277846	0.000978161	-0.000937564	-0.000642667	0.000499721	0.000133489	-0.00068508	-0.000369367	6.68e-05	-0.000917087	-0.000341062	0.000565481	-0.00104	0.000676677	0.000947297	-0.000200144	0.000373824	9.43e-05
11409.5	-0.000613624	-0.00042903	0.000665398	0.000340031	-0.000707093	0.000471269	0.000728983	-0.000893034	0.000194606	0.00112	-0.000522668	0.000271511	0.00147	-0.000147024	0.000914018	0.00055511	-0.000132927	0.000481144	0.00129	0.000414999	0.000924795	0.000517333	0.00117	0.00116	0.00087399	0.00181	0.0014	0.000951787	0.000841444	0.0013	0.000701842	3.06e-05	0.00062822	-0.000903919	-0.000926557	0.000419062	3.95e-05	-0.000419919	-0.000207045	-2.66e-05	-0.000797855	-0.000435901	0.000373832	-0.00122	0.00112	0.000607117	-0.000559921	0.00032196	-0.000280267
11409.8	-0.000334645	-0.000470271	0.000493192	0.000109758	-0.00097513	0.000182081	0.000711924	-0.000690113	0.000260911	0.0013	-0.00071393	0.000110241	0.00138	-0.000402351	0.00062466	9.08e-05	2.23e-05	0.000835895	0.0012	0.000294638	0.000826271	0.000593606	0.00102	0.00113	0.000487434	0.00142	0.0012	0.00123	0.000842274	0.000862021	0.00044745	-0.00012383	0.000452611	-0.000646525	-0.000966501	0.000124053	-0.000233408	7.3e-05	7.82e-05	1.24e-05	-0.000465423	-0.000296653	4.22e-05	-0.000848913	0.00145	0.000181895	-0.000695839	-0.000103966	-0.000341582
11410	-0.000190875	-0.000631664	0.000428123	-6.23e-05	-0.0011	0.000204998	0.000602866	-0.000578362	0.000347303	0.000944837	-0.000819701	0.000167504	0.00102	-0.00049822	0.000258512	-0.000161418	0.000200417	0.00105	0.00126	0.000432852	0.00065648	0.000567072	0.00105	0.00113	0.00020856	0.00071324	0.000804087	0.00139	0.000889621	0.000392658	2.45e-05	-0.000107113	0.000605778	-0.000320972	-0.000680688	-0.000188788	-0.000579245	0.000478406	0.000233336	5.89e-05	5.08e-05	0.000113347	-9.88e-05	-0.000281998	0.00123	-0.000158106	-0.000609333	-0.000663052	4.49e-05
11410.2	-0.000177885	-0.0008397	0.000355062	-0.000188363	-0.00101	0.000542997	0.000347669	-0.000607913	0.000415492	0.000361513	-0.000767933	0.000366991	0.000731597	-9.89e-05	0.000143259	-3.3e-05	0.000363937	0.00103	0.00129	0.000766124	0.000565295	0.000556465	0.00119	0.00116	0.000173289	4.49e-05	0.000491356	0.00133	0.0011	0.000154607	-0.00035812	0.000113095	0.000870889	-0.000128297	-0.000272084	-0.000261369	-0.000795341	0.000487569	5.33e-05	-1e-05	0.000572696	0.000555312	-3.48e-05	0.000170975	0.000406276	-0.000237257	-0.000317619	-0.000844852	0.000482306
11410.5	-0.000131734	-0.000948847	0.000250911	-0.000246072	-0.000863205	0.000880032	5.68e-05	-0.000499535	0.000455819	-9.24e-05	-0.000606964	0.000543301	0.000511391	0.000588337	0.00041557	0.000450463	0.000443979	0.000742154	0.00126	0.00102	0.000651531	0.000664356	0.00135	0.00104	0.000371657	-0.000103413	0.000321424	0.0011	0.00132	0.000126331	-0.000442464	0.000444935	0.00101	-0.000185021	-4.94e-05	2.78e-06	-0.000687931	0.000146056	-0.000284605	-0.000102059	0.000793143	0.000694472	2.07e-05	0.000523056	-0.000549188	-0.000166625	2.5e-05	-0.000467057	0.000587603
11410.8	8.89e-05	-0.000854606	0.000271502	-6.11e-05	-0.000758147	0.00101	-7.6e-05	-9.05e-05	0.000440368	-0.000224129	-0.000409429	0.000581173	0.000276825	0.000985904	0.000843059	0.00105	0.000362155	0.000311884	0.00123	0.000946317	0.000842109	0.000772897	0.0015	0.000660303	0.000615731	0.000412748	0.00017229	0.000882828	0.00126	0.000245426	-0.000198546	0.000655147	0.000974858	-0.000357052	-0.000119473	0.000461151	-0.000269097	-0.000202337	-0.000400733	-3.62e-05	0.000535348	0.000498066	-3.33e-05	0.000679887	-0.0011	-0.000202043	0.000208561	0.000127114	0.000435608
11411	0.00043792	-0.000612532	0.000499081	0.000384064	-0.000699043	0.000981609	3.17e-06	0.000353363	0.000392634	-4.16e-05	-0.000201358	0.000453546	0.000102919	0.000821506	0.00104	0.00157	0.00018392	-7.06e-05	0.00107	0.000715553	0.000918826	0.000721164	0.00154	0.000202647	0.000745258	0.00112	-4.73e-05	0.000745926	0.000883865	0.000465235	0.000139893	0.000694175	0.000876653	-0.0003452	-0.000319232	0.000797191	0.000205489	-0.000312293	-0.000184858	0.000198865	9.22e-06	0.00021433	-0.000151529	0.000415758	-0.00101	-0.000343771	0.00023331	0.000453399	0.000349877
11411.2	0.000653158	-0.000388863	0.000748822	0.00072847	-0.000660304	0.000873782	0.000192004	0.00038834	0.000380521	0.000290075	-1.03e-05	0.000270637	5.51e-05	0.000342275	0.000865147	0.00191	9.11e-05	-0.000249273	0.000730064	0.000622956	0.000772617	0.000540591	0.0014	-3.22e-05	0.000768303	0.00139	-0.000220146	0.000643442	0.000435218	0.000685334	0.000250137	0.000755528	0.000910396	-0.000119937	-0.000521592	0.000735207	0.000445861	-0.00017181	0.000122548	0.000433007	-0.000401058	7.11e-05	-0.000266481	-0.000113417	-0.00051635	-0.000391776	0.000226573	0.000334507	0.000416946
11411.5	0.000484894	-0.000266154	0.000763961	0.000561902	-0.00058543	0.000700788	0.000364697	1.85e-05	0.000442599	0.00050733	0.000157716	0.000201493	7.67e-05	-2.35e-05	0.000626929	0.00199	0.000193825	-9.56e-05	0.000429962	0.000610787	0.000582362	0.00037133	0.00105	5.54e-05	0.000688866	0.00112	-6.12e-05	0.000596627	0.000120341	0.000828599	4.44e-05	0.000945441	0.0011	-3.08e-05	-0.000688867	0.000320751	0.000347166	0.000112747	0.000271369	0.000476607	-0.000576164	3.32e-05	-0.000332372	-0.000451119	-0.000110673	-0.000256424	0.000133117	-3.52e-05	0.000459142
11411.8	7.42e-05	-0.000220164	0.000561211	-2.11e-05	-0.000407809	0.000500972	0.000439903	-0.000275106	0.00053071	0.000448435	0.000340562	0.000301289	0.000111293	-4.25e-05	0.000580987	0.00171	0.00050906	0.000356404	0.00042389	0.000513015	0.000611165	0.000312958	0.000589853	0.000240795	0.000459153	0.000729494	0.00051777	0.000599729	-1.93e-05	0.000860226	-0.000207436	0.00115	0.00112	-0.000287144	-0.000716529	-0.000151021	6.56e-06	0.000382804	0.000249945	0.000251265	-0.000708673	-7.72e-05	-0.000277817	-0.000449965	-9.16e-05	-3.32e-05	-0.000164623	-0.000319858	0.000341082
11412	-0.00017025	-0.000200829	0.000440658	-0.00045707	-0.00021082	0.000399776	0.000397719	-0.000165722	0.00056605	0.000233889	0.00052405	0.000498959	0.000196651	0.000188854	0.000527017	0.00117	0.000941884	0.000824842	0.0006418	0.000517061	0.000861253	0.000481693	0.000176503	0.00030289	0.000147997	0.000624062	0.00111	0.000529113	8.38e-05	0.000734302	-0.000235195	0.00118	0.000699778	-0.000589966	-0.000479959	-0.00046576	-0.000406065	0.000450054	0.000227519	-0.000171731	-0.000875162	-0.000163877	-7.14e-06	-0.000424229	-0.000254258	0.000123601	-0.000537876	-0.000354179	6.43e-05
11412.2	-0.000102565	-0.00010836	0.000563936	-0.000374505	-0.000186455	0.000478798	0.000276632	0.000208355	0.000557175	5.4e-05	0.000653039	0.000658184	0.000428531	0.000386526	0.000209451	0.000647956	0.00128	0.001	0.00077183	0.000822601	0.0011	0.000929275	-2e-05	0.000345969	-3.58e-05	0.000767295	0.00122	0.000401202	0.000440533	0.000452346	-2.79e-05	0.000959023	8.49e-05	-0.000513252	-4.92e-05	-0.000616328	-0.000690689	0.000223119	0.000296231	-0.000590833	-0.000889296	4.99e-05	0.000412845	-0.000622558	-0.000254072	0.000121228	-0.000712368	-0.000265763	-0.000211234
11412.5	5.77e-05	8.12e-05	0.000729156	1.96e-05	-0.000338777	0.000626157	8.6e-05	0.000487139	0.000581065	-9.7e-05	0.000741773	0.000665786	0.000757238	0.000361418	-0.00017066	0.000308533	0.00135	0.000793938	0.000615854	0.0012	0.0012	0.00144	1.76e-05	0.000599915	8.61e-05	0.000829236	0.000904278	0.000431907	0.000814894	0.000132274	0.000263898	0.000589567	-0.000196917	-0.000104391	0.000279861	-0.000657856	-0.000677762	-0.000172752	0.000335954	-0.00081376	-0.000664521	0.000489581	0.00069512	-0.000840473	-0.000108681	-6.11e-05	-0.000623021	-0.000243518	-0.00031794
11412.8	7.98e-05	0.000216154	0.000684116	0.000309589	-0.000372394	0.000675824	-9.39e-05	0.000441936	0.000696311	-0.000201086	0.000891271	0.000585221	0.000957871	0.000177459	-0.000257894	0.000166915	0.00118	0.000329834	0.000304286	0.00126	0.00119	0.00162	0.000236585	0.00104	0.000446831	0.000733629	0.000583542	0.000685347	0.000907752	-7.59e-05	0.000422992	0.000278772	8.79e-05	0.000173706	0.000308785	-0.0005444	-0.000412846	-0.000471483	0.000196033	-0.000814221	-0.000339414	0.000797239	0.000650238	-0.000804567	-6.87e-05	-0.000393524	-0.000493651	-0.000336945	-0.000308279
11413	-7.64e-06	0.000179627	0.000420696	0.00034577	-1.48e-05	0.000623132	-7.11e-05	0.000139335	0.00090469	-1.08e-05	0.00115	0.00056505	0.000927026	4.46e-05	-2.91e-05	0.000188339	0.000915751	-2.3e-05	0.000182189	0.000917245	0.00117	0.00128	0.00063536	0.00142	0.000704349	0.000730108	0.000397357	0.000903492	0.000658591	-9.17e-05	0.00030177	0.00014317	0.000674978	1.36e-05	0.000132052	-0.0002364	-0.000151008	-0.000512663	-6.83e-05	-0.000667958	-5.08e-05	0.000825366	0.000403444	-0.000650931	-0.000194892	-0.000719262	-0.000491016	-0.000484494	-0.000379257
11413.2	1.99e-05	3.87e-05	7.34e-05	0.000256416	0.000609308	0.00059051	0.000126777	-0.000189156	0.00111	0.00059315	0.00133	0.000587232	0.000796075	7.88e-05	0.000248791	0.000281942	0.000707678	7.2e-05	0.000321603	0.000465487	0.00121	0.000741827	0.00112	0.00159	0.0005646	0.00098917	0.00027894	0.000784147	0.000279919	4.06e-05	2.32e-05	7.01e-05	0.00109	-0.000383615	-5.12e-05	0.000167816	-7.72e-05	-0.000385362	-0.000268347	-0.000368845	9.05e-05	0.000684729	0.000130484	-0.000671355	-0.000315319	-0.000748479	-0.00044899	-0.000591397	-0.000544572
11413.5	0.000310775	-9.65e-05	-0.00017845	0.00020254	0.00103	0.000648567	0.000191829	-0.000340891	0.00121	0.00124	0.00118	0.00052007	0.000692872	0.000193584	0.000310481	0.000394302	0.00066506	0.000496015	0.000407244	0.000270624	0.0013	0.000371441	0.00138	0.00158	0.000147561	0.00146	0.000281932	0.000299653	0.000105521	0.000254064	-0.000111501	-3.76e-05	0.00108	-0.000583891	-8.25e-05	0.000509534	-0.000175921	-0.000307653	-0.000329866	8.88e-05	-7.69e-05	0.00048784	-0.000135199	-0.000811979	-0.000349861	-0.000332741	-0.000147791	-0.000552713	-0.000598568
11413.8	0.000721817	-0.000212796	-5.33e-05	0.000201069	0.000895726	0.000746968	-5.14e-05	-0.0002023	0.00116	0.00135	0.000674166	0.000402194	0.000629853	0.000300947	0.000112667	0.000597382	0.000817987	0.000824948	0.000285821	0.00045062	0.00127	0.000254612	0.00113	0.00146	-7.31e-05	0.0019	0.000337492	-0.000312207	0.000343537	0.000545462	2.03e-05	-3.78e-05	0.000757035	-0.000436802	3.95e-05	0.000706412	-0.000353803	-0.00037519	-0.00028443	0.000550828	-0.000567816	0.000263909	-0.000423677	-0.000771629	-0.000399386	0.000209845	0.000366608	-0.000346936	-0.000457583
11414	0.000928542	-0.000283625	0.00055542	0.000216018	0.000316224	0.000810483	-0.000389457	0.000203095	0.000977119	0.000779401	5.96e-05	0.000441262	0.000643917	0.000473169	-0.000145296	0.000921293	0.00109	0.000867135	0.00017442	0.000782081	0.00105	0.000274434	0.000417232	0.00129	0.000245942	0.00194	0.000196919	-0.000758327	0.000828934	0.000808787	0.000230088	0.000245866	0.000372938	-0.000158152	0.000128349	0.0007322	-0.000541504	-0.000478953	-8.22e-05	0.000782901	-0.00108	1.19e-05	-0.00073268	-0.000429943	-0.000517126	0.000330048	0.000842181	-9.03e-05	-0.000289955
11414.2	0.000716384	-0.000211941	0.00131	0.000283388	-0.000218012	0.00084048	-0.000468279	0.000638296	0.000755973	-8.15e-05	-0.000335609	0.000695105	0.000790468	0.000780892	-0.000172701	0.00119	0.00133	0.000744996	0.00021813	0.000957919	0.000733977	0.000415153	-0.000264636	0.00113	0.000888589	0.00148	-0.000117202	-0.000843028	0.00113	0.000813595	0.000245015	0.000688966	0.000151473	-4.29e-05	4.69e-05	0.000573528	-0.000688027	-0.000409908	0.000294263	0.000708455	-0.00121	-0.000218022	-0.000937029	-8.1e-06	-0.00055526	-0.000133896	0.00102	7.68e-05	-0.000240254
11414.5	0.000116405	5.88e-05	0.00171	0.00035814	-0.000292331	0.000887258	-0.000293258	0.000801323	0.000560227	-0.00063332	-0.000351497	0.000957672	0.000942526	0.00115	0.000177124	0.00123	0.00139	0.000616139	0.000296187	0.000899264	0.000450523	0.000736023	-0.000422978	0.00096993	0.00136	0.000877475	-0.000296072	-0.000533255	0.00105	0.000493403	9.85e-06	0.000911794	0.000201991	-0.00015724	-0.00017995	0.000288552	-0.000699255	-8.21e-05	0.000636968	0.000467205	-0.000838077	-0.00027256	-0.000771876	0.000181711	-0.000333096	-0.000786902	0.000883153	0.000146584	-0.000290836
11414.8	-0.000610906	0.000434293	0.00151	0.00026482	1.79e-05	0.000967456	-0.000174208	0.000682547	0.000372475	-0.000608767	-4.54e-05	0.00106	0.000820845	0.00143	0.000782209	0.00106	0.00126	0.000578553	0.000294707	0.000732621	0.00019033	0.00116	-6.88e-05	0.000792752	0.00151	0.00060163	-0.000243307	-1.19e-05	0.000827567	6.07e-05	-0.000269644	0.000673824	0.000345635	-0.000263512	-0.00046177	-4.35e-05	-0.000503865	0.000293473	0.000709063	0.000212524	-0.000328768	-3.9e-05	-0.000144376	4.62e-05	3.81e-05	-0.00108	0.000678208	0.000153918	-0.000384089
11415	-0.00109	0.000627458	0.000846009	-1.17e-06	0.000260638	0.00104	-0.00015562	0.000566047	0.000232477	-0.000191568	0.000449897	0.00113	0.000319556	0.00148	0.00136	0.000786207	0.00108	0.000683072	0.00034008	0.000614662	-7.26e-05	0.0015	0.000333795	0.000633161	0.00156	0.000650439	-8.74e-05	0.000354452	0.000766603	-0.000145103	-0.000421601	0.000120108	0.000208798	-0.000119312	-0.000740156	-0.000366746	-0.000159072	0.000400302	0.000466094	-1.73e-05	-0.000113566	0.000288373	0.000569299	-0.000305509	0.000256592	-0.000833635	0.000640939	5.08e-05	-0.000471448
11415.2	-0.00109	0.000361221	0.00019234	-9.52e-05	0.000240401	0.00109	4.78e-05	0.000584231	0.000317577	0.00030793	0.000991793	0.00138	-0.000345341	0.00123	0.00162	0.000519794	0.000919571	0.000833884	0.000579062	0.000660473	-0.000259192	0.00161	0.000480936	0.00048729	0.0016	0.000588256	0.000146025	0.000289825	0.000727038	6.23e-05	-0.000453402	-0.000350085	-0.000252619	0.000137964	-0.000919966	-0.000541313	0.000211328	0.000184968	1.2e-05	-0.000168119	-0.000227123	0.000325467	0.000836613	-0.000732958	0.000171028	-0.000376144	0.000708435	-0.000112557	-0.000473504
11415.5	-0.000773013	-0.000226833	-3.86e-05	0.000264739	0.00019203	0.0011	0.000530563	0.000637487	0.000696344	0.000703768	0.0014	0.00172	-0.000812986	0.000815218	0.00146	0.000436407	0.00071077	0.000849424	0.00087463	0.000882262	-0.000191647	0.00144	0.000524552	0.000402924	0.0014	0.000204208	0.000442852	-7.24e-05	0.000468493	0.000510669	-0.000399799	-0.000455261	-0.000595483	9.26e-05	-0.00087872	-0.000412159	0.000481729	-8.3e-05	-0.000459722	-0.000104026	-0.000387228	-4.63e-05	0.000507994	-0.00109	-0.000144318	-0.000138873	0.000685957	-8.66e-05	-0.000331245
11415.8	-0.000472643	-0.000679576	0.000110909	0.000816908	0.000324014	0.00103	0.00102	0.000643001	0.00112	0.000884844	0.00151	0.00181	-0.000840848	0.000438987	0.00104	0.000587985	0.00042287	0.000728438	0.000926144	0.00111	0.000181031	0.00109	0.000734719	0.000475788	0.000915533	-0.000136343	0.000604071	-0.000318365	9.49e-05	0.000794795	-0.000239779	-0.000281593	-0.000482708	-0.000337336	-0.000636462	8.14e-06	0.000537985	-0.00014965	-0.000731693	0.00017184	-0.000416269	-0.00057604	-0.000122128	-0.00116	-0.000460344	-0.000288768	0.000533775	0.000220726	-9.14e-05
11416	-0.000307837	-0.000742155	0.000283595	0.000989697	0.000556341	0.000814612	0.00121	0.000595382	0.00119	0.000811497	0.0013	0.0015	-0.000467005	0.000232654	0.000698767	0.00072908	0.000266837	0.00062174	0.000665029	0.0011	0.000589987	0.000734218	0.00114	0.000667683	0.000494531	1.48e-06	0.000442309	-0.000198494	-0.000127521	0.000639203	2.54e-05	-0.000134377	-0.000117736	-0.00074316	-0.000368379	0.000506202	0.000367022	-4.64e-05	-0.000771067	0.000389476	-0.000375671	-0.000943084	-0.000564086	-0.000798576	-0.000469247	-0.000576867	0.000344509	0.000508002	0.000175453
11416.2	-0.000226567	-0.000565109	0.000282406	0.000649699	0.000698779	0.000542904	0.00108	0.00054099	0.000786369	0.00064216	0.00104	0.000952463	2.2e-05	0.000159499	0.000612217	0.000648512	0.000501408	0.000622216	0.000340708	0.000809311	0.000721869	0.000587903	0.00156	0.0008578	0.000385169	0.000558628	1.88e-05	0.000170589	-7.49e-05	0.00012612	0.000197302	-0.000174158	7.71e-05	-0.000803087	-0.000237881	0.0007482	0.000124812	6.07e-05	-0.000790444	0.000286396	-0.000371529	-0.00108	-0.000541072	-0.000286001	-3.3e-05	-0.000603428	0.000142627	0.000423284	0.00047239
11416.5	-0.00019895	-0.000428956	0.000170695	0.000250367	0.000709057	0.00035631	0.000854786	0.00052559	0.000220959	0.0006441	0.000972348	0.000398752	0.000302276	0.000186526	0.000656315	0.000447291	0.00104	0.000743239	0.000227021	0.000470611	0.000557239	0.000681852	0.00172	0.00104	0.000536515	0.00115	-0.000411153	0.000450985	0.000154429	-0.000302628	5.31e-06	-0.000264658	-5.79e-05	-0.000579251	-0.0002791	0.000566505	1.89e-05	0.000100318	-0.000925888	-5.32e-05	-0.000424858	-0.00112	-0.000220564	-4.55e-05	0.00057314	-0.000304543	-0.000146297	2.73e-05	0.0007732
11416.8	-0.00017553	-0.000352255	9.32e-05	0.000128865	0.00066589	0.000318771	0.000735404	0.000537547	-5.92e-05	0.000869828	0.000998258	-9.36e-05	0.000248615	0.000388417	0.000651635	0.000313019	0.00144	0.000940268	0.000401519	0.00033069	0.00028623	0.000795918	0.00148	0.00123	0.000740998	0.00147	-0.000576944	0.000461309	0.000305391	-0.000229695	-0.000422617	-0.000157604	-0.000342838	-0.000265448	-0.000430062	0.000211293	4.67e-05	0.000127224	-0.00106	-0.000318813	-0.000537602	-0.00114	2.67e-05	-0.000144524	0.000881484	7.85e-05	-0.000478545	-0.0003002	0.000898901
11417	-9.76e-05	-0.000112139	0.000210769	9.56e-05	0.000577028	0.000446552	0.000747329	0.000481398	8.44e-05	0.00115	0.000936755	-0.000428103	2.74e-05	0.000784784	0.000591902	0.000327141	0.00139	0.00109	0.000729014	0.000472266	9.91e-05	0.00060568	0.000942875	0.00132	0.000811546	0.00143	-0.000415248	0.000349571	0.000237549	0.000233327	-0.000595233	0.000178373	-0.000471161	1.75e-05	-0.000637465	4.56e-05	-2.2e-05	0.000229588	-0.00103	-0.00037191	-0.00070618	-0.00102	1.44e-05	-0.000290785	0.000722033	0.000375792	-0.000612083	-0.000277603	0.000708822
11417.2	-6.47e-05	0.000309806	0.000553595	-0.000103898	0.000452275	0.000703707	0.000801216	0.000313546	0.000379766	0.00134	0.000943643	-0.000443855	-2.45e-05	0.00117	0.00060554	0.00054898	0.00104	0.00103	0.00094375	0.00075425	0.000189553	7.24e-05	0.000354891	0.00121	0.000780148	0.00113	-0.000115887	0.000261764	0.000115021	0.000571154	-0.000278573	0.000459221	-0.00030102	0.000238232	-0.000839358	8.08e-05	-0.000278418	0.000432853	-0.000821894	-0.000305921	-0.000850596	-0.000684702	-0.000149647	-0.000256193	0.000328719	0.000580288	-0.000437942	2.18e-05	0.00039573
11417.5	-0.000195812	0.000591324	0.000912451	-0.000369127	0.000413646	0.000883141	0.000880982	0.00020193	0.000550341	0.00137	0.00123	-0.000200003	0.000283545	0.0013	0.000800537	0.000924547	0.000661255	0.000777476	0.000857415	0.000944206	0.000638082	-0.000423066	2.45e-05	0.000876877	0.000826743	0.000855422	4.88e-05	0.000134231	0.00010314	0.000481704	0.000260185	0.000447201	1.93e-05	0.000373279	-0.000869687	0.000128245	-0.000549567	0.000750556	-0.000407251	-0.000220604	-0.000855628	-0.000282009	-0.000205834	-7.16e-05	-2.25e-05	0.0006706	-0.000162948	0.000279888	0.000230941
11417.8	-0.000342652	0.0005001	0.00116	-0.000448051	0.000573566	0.000850527	0.000967062	0.000342333	0.000586009	0.00129	0.00164	6.12e-05	0.000808468	0.0012	0.00109	0.00121	0.000444341	0.000501267	0.000548691	0.000920009	0.00114	-0.000449514	2.92e-05	0.000418373	0.000957942	0.000796214	-1.11e-05	-3.92e-05	9.32e-05	0.000117749	0.000576389	0.000249503	0.000256121	0.000372442	-0.000535611	0.000143017	-0.000655481	0.00116	0.000173671	-0.000157277	-0.000731452	-1.67e-05	-4.29e-06	0.000117939	-0.000278088	0.000591743	5.43e-05	0.000291487	0.000160644
11418	-0.000233085	0.000248708	0.00142	-0.000245756	0.000827413	0.00077201	0.000925747	0.000611934	0.000536142	0.00122	0.00187	0.000231455	0.00123	0.00106	0.00123	0.00117	0.000472958	0.00033336	0.000293099	0.000757675	0.00132	6.11e-05	0.000114469	-3.92e-06	0.000996973	0.000893308	-8.96e-05	-6.79e-05	-8.41e-07	-0.000259672	0.000440703	0.000104609	0.000326632	0.000239337	6.77e-05	0.000208012	-0.000555464	0.00144	0.000750665	-0.000179278	-0.000564496	1.9e-05	0.0003091	0.000183784	-0.00043906	0.000452806	0.000294624	9.62e-05	-4.62e-05
11418.2	0.000168127	0.000250469	0.00171	0.000174264	0.000867724	0.000889885	0.000672739	0.000702671	0.000433417	0.00117	0.00178	0.000336091	0.00133	0.000941553	0.00113	0.000911384	0.000719873	0.00027817	0.000250646	0.000654943	0.00119	0.000782289	6.82e-05	-0.000246923	0.000837333	0.000961596	4.62e-05	0.000218778	-7.15e-05	-0.000485495	-1.57e-05	8.11e-05	0.000287009	6.63e-05	0.000499913	0.000320807	-0.000322786	0.00134	0.00105	-0.000350715	-0.000404614	-0.000176286	0.000475168	0.000102018	-0.000420262	0.000452209	0.000565686	-8.95e-05	-0.000410042
11418.5	0.000650775	0.000567741	0.00172	0.000622735	0.000579891	0.00124	0.000325004	0.00057405	0.000409646	0.00114	0.00146	0.000329906	0.00105	0.000856098	0.000895939	0.000700755	0.000986935	0.000298104	0.000346157	0.000691767	0.000969382	0.00133	-1.45e-05	-0.000263874	0.000532709	0.000885295	0.000347071	0.000710808	-0.000105567	-0.000473249	-0.00043534	8.61e-05	0.000190259	4.27e-05	0.000440094	0.000363049	-9.07e-05	0.000833354	0.00093125	-0.000644793	-0.000256932	-0.000519041	0.000401267	-1.87e-05	-0.000252577	0.000600734	0.000706085	-3.97e-05	-0.000649618
11418.8	0.00104	0.000811489	0.00134	0.000888222	0.000260975	0.00157	0.000106298	0.000450663	0.000553114	0.00126	0.00111	0.000193704	0.000510447	0.000763608	0.000553029	0.000697973	0.00105	0.000361487	0.000456819	0.000742668	0.000725822	0.00152	5.15e-05	-0.000131745	0.000261082	0.000692575	0.000567617	0.00109	-0.000183153	-0.000283968	-0.000578893	1.02e-06	6.31e-05	0.000318026	3.96e-05	0.000256384	6.53e-05	0.000224975	0.000505662	-0.000927575	-0.000140963	-0.000742609	0.000230046	-6.22e-05	-0.000192113	0.000705631	0.00061754	0.000223518	-0.000522365
11419	0.00131	0.000597867	0.000856774	0.000974459	0.000208202	0.00162	0.000160842	0.000440009	0.000767469	0.00155	0.000848882	6.12e-05	3.18e-05	0.000591926	0.000174581	0.000869361	0.000941359	0.000443057	0.000538641	0.00072241	0.000405596	0.0014	0.000242994	4.66e-05	0.00022528	0.000509334	0.000657441	0.00116	-0.000176251	-5.43e-05	-0.000491527	-0.000256196	1.49e-05	0.000739868	-0.0003344	2.63e-05	0.000193482	-0.000229874	3.03e-05	-0.00101	-8.74e-05	-0.000589758	0.000200697	-8.71e-06	-0.000383932	0.000566613	0.000317557	0.000406648	-0.000143267
11419.2	0.0015	-3.79e-05	0.000561639	0.00105	0.000313897	0.00142	0.000440675	0.000472356	0.000913602	0.0017	0.000651752	1.4e-05	-8.05e-05	0.000312974	-3.68e-06	0.00111	0.000877946	0.000557002	0.00059384	0.000799578	4.68e-05	0.00104	0.000365128	0.000225591	0.000463774	0.000397344	0.000866841	0.000985238	7.51e-05	0.000168919	-0.000334906	-0.000613578	0.000156802	0.000957372	-0.000493863	-0.000267482	0.000327893	-0.000439121	-0.000291068	-0.00077011	-8.65e-05	-0.000190589	0.000363646	0.000107333	-0.000621774	0.000167445	-0.000123213	0.000298316	0.000140957
11419.5	0.00158	-0.000679711	0.000429894	0.00118	0.000300592	0.0013	0.000744294	0.000472218	0.000984794	0.00131	0.000431681	-7.39e-05	0.000181737	8.5e-05	0.000124532	0.00119	0.000909887	0.000729887	0.000664679	0.00112	-0.000188701	0.000484955	0.000314951	0.00040295	0.000783057	0.000258502	0.00131	0.000634578	0.000418292	0.00034654	-0.0002662	-0.000762833	0.000390538	0.000823041	-0.000451039	-0.000579189	0.00043599	-0.00044114	-0.000402822	-0.000287281	-9.01e-05	6.92e-05	0.000558714	0.000275459	-0.000633556	-0.000343389	-0.000518206	-1.07e-05	8.46e-05
11419.8	0.00149	-0.000891832	0.000340866	0.00123	0.000162378	0.0014	0.000889282	0.00037523	0.00107	0.000500175	0.000220936	-0.000261101	0.000645957	8.6e-05	0.00035834	0.000914378	0.000925355	0.000872272	0.000785099	0.00148	-0.000208548	-7.46e-05	0.000191382	0.000526405	0.000965472	5.55e-06	0.0017	0.00012596	0.000553197	0.000442766	-0.00032429	-0.000546476	0.000439966	0.000460533	-0.00032259	-0.000855646	0.000561734	-0.000388356	-0.000446551	9.96e-05	-2.03e-05	3.65e-05	0.000687956	0.000416543	-0.000366768	-0.000793036	-0.000727629	-0.000309565	-0.000329388
11420	0.00115	-0.000573705	0.000268623	0.00112	0.000193264	0.00159	0.000856616	0.000196278	0.00118	-0.000102757	0.000182727	-0.000305199	0.00113	0.000208908	0.000525983	0.000428875	0.000876502	0.000846537	0.000853064	0.00153	-7.28e-05	-0.000369829	0.000111855	0.000512479	0.000946732	-0.000219693	0.0017	-0.000516313	0.000380072	0.000538997	-0.000377584	-0.000251733	0.000171189	9.64e-05	-0.000235524	-0.000989614	0.000762244	-0.000382748	-0.000549181	0.000128095	0.000180435	-0.000135305	0.000725295	0.00034649	6.09e-05	-0.000944587	-0.000848408	-0.00050495	-0.000866497
11420.2	0.000554007	-4.8e-05	0.00026324	0.000876686	0.000509717	0.00169	0.000737551	0.000129991	0.00122	-7.48e-05	0.000372225	-3.59e-05	0.00144	0.000197997	0.000728425	0.000209571	0.000751446	0.000685616	0.000685493	0.00118	0.000115237	-0.000223395	5.79e-05	0.000426957	0.000800161	-0.000204287	0.00136	-0.00112	8.16e-05	0.000712335	-0.000290075	-0.00021195	-0.000243864	-7.77e-05	-0.00016613	-0.000924494	0.000879821	-0.000390524	-0.000534066	-0.000117628	0.000469966	-0.000280206	0.000565947	5.05e-06	0.000470454	-0.000597308	-0.00103	-0.000620426	-0.00121
11420.5	-0.000166019	0.000222197	0.000393351	0.000634258	0.000855377	0.00156	0.000642633	0.000320481	0.001	0.000402904	0.00062075	0.000332963	0.00149	9.74e-05	0.00109	0.000461334	0.000501954	0.000540351	0.000308373	0.000736081	0.000311717	0.000207553	-5.84e-05	0.000429355	0.000633533	3.42e-05	0.000868239	-0.00139	-1.48e-05	0.000868843	-0.000113098	-0.000445005	-0.00050489	-7.24e-05	-2.07e-05	-0.000717388	0.000703946	-0.000388722	-0.000180549	-0.000379744	0.000751422	-0.000363419	0.000184269	-0.000374936	0.000675912	6.6e-05	-0.00126	-0.000626013	-0.00123
11420.8	-0.000677948	9.29e-05	0.000690952	0.000479318	0.000978629	0.00125	0.000612426	0.000635782	0.000599168	0.000884536	0.000729338	0.000571256	0.00137	0.000164884	0.00142	0.000819447	0.000152324	0.000424888	1.8e-05	0.000556418	0.0005018	0.000477908	-0.000282128	0.000478047	0.000560405	0.000306104	0.000338967	-0.00133	0.000249141	0.000871007	-6.39e-07	-0.0007371	-0.000452694	-4.89e-05	0.00010295	-0.000388267	0.000347038	-0.000423192	0.000356017	-0.000526134	0.000949563	-0.000393923	-0.000204947	-0.000481884	0.000573476	0.000608613	-0.00145	-0.000390321	-0.00108
11421	-0.000628118	-0.000123376	0.00104	0.000442345	0.00088523	0.000916411	0.000532998	0.000814795	0.000202851	0.00104	0.000639986	0.00077471	0.00121	0.000391301	0.00136	0.000826166	-0.000123707	0.000252223	4.45e-05	0.00063534	0.000633588	0.000309205	-0.000523975	0.00034782	0.000640094	0.000508197	-5.31e-05	-0.0012	0.000649382	0.00074275	-4.69e-06	-0.000806927	-0.000180516	-4.07e-05	-1.33e-05	1.15e-06	9.09e-05	-0.000526948	0.000694615	-0.000541584	0.00102	-0.000337878	-0.000356289	-0.000232648	0.000261127	0.000775537	-0.0015	9.89e-05	-0.000884873
11421.2	-7.36e-05	-6.21e-05	0.0012	0.000514776	0.000688631	0.000740781	0.000319587	0.000767404	-2.95e-05	0.00080443	0.000446487	0.0011	0.00105	0.000539971	0.000872309	0.000509002	-0.000115421	0.000147671	0.000347679	0.000731252	0.000604078	-0.000114996	-0.000604516	-3.36e-05	0.000741645	0.000635602	-0.000183503	-0.00106	0.000807793	0.000582686	-8.6e-05	-0.000543633	8.73e-05	7.77e-05	-0.000313803	0.000214792	5.58e-05	-0.000640794	0.00060043	-0.000378788	0.000957801	-0.000180641	-0.000279752	0.000149286	-4.19e-05	0.000584747	-0.00134	0.00060038	-0.000698537
11421.5	0.000476311	0.00024833	0.00108	0.000641358	0.00042127	0.000781538	0.00016241	0.000629256	7.51e-06	0.000347029	0.000330748	0.0014	0.000917747	0.000576195	0.000289178	0.000254488	0.000229351	0.000319215	0.000712753	0.00072584	0.000381415	-0.000415271	-0.000479411	-0.00045036	0.000632071	0.000675956	-0.000185002	-0.000769179	0.000605019	0.000423618	-0.000258848	-0.000193921	0.000231608	0.000311058	-0.000451042	0.000113738	0.000211854	-0.000610049	0.000113057	-3.45e-05	0.000751748	-1.72e-05	-0.000244701	0.000285399	-0.000214543	0.000295227	-0.000903393	0.000813537	-0.000486904
11421.8	0.000586496	0.00047225	0.000924812	0.000696958	0.000119083	0.000975697	0.000309361	0.000565372	0.00030703	-7.74e-06	0.000391443	0.00135	0.000853125	0.000702021	-1.84e-06	0.000252625	0.000682337	0.00064098	0.000895643	0.000719876	7.44e-05	-0.000424803	-0.000205702	-0.000576679	0.00029275	0.000635048	-0.000229612	-0.000467075	0.000239832	0.000226041	-0.000607604	-0.000134814	0.00032964	0.000481732	-0.000219493	-8.61e-05	0.000433692	-0.000360057	-0.000487844	0.00031581	0.000393669	1.56e-05	-0.000511622	-2.66e-05	-0.000274279	0.000261086	-0.000345281	0.000674807	-0.00026821
11422	0.000361843	0.000394187	0.000954086	0.000638622	-7.98e-05	0.00114	0.000699733	0.000551796	0.000626207	-4.89e-05	0.000533412	0.000957378	0.000930211	0.000988973	3.27e-06	0.000348675	0.000921052	0.000791027	0.000761958	0.000780041	-0.000147651	-0.000255718	0.000213197	-0.000326255	9.72e-06	0.000594105	-0.000321258	-0.000455218	-7.26e-05	-8.18e-07	-0.00112	-0.000425412	0.000490454	0.000427976	0.000232072	-0.000134887	0.000538881	-8.79e-05	-0.000809917	0.00048936	-6.73e-05	-6.74e-05	-0.00102	-0.000551308	-0.000228049	0.000545425	3.86e-06	0.000361662	-0.000211607
11422.2	0.000311013	0.000146136	0.00103	0.000564909	-9.79e-05	0.00102	0.00103	0.000438307	0.000658532	0.000199007	0.000547621	0.000577959	0.00116	0.00126	7.36e-05	0.000322336	0.000795215	0.000676081	0.000363342	0.000801324	-0.000234067	-2.57e-06	0.000686801	3.53e-05	2.87e-05	0.00061728	-0.000336593	-0.000707558	-0.000288104	-0.00016694	-0.00156	-0.000759138	0.000644418	0.000132165	0.000551946	-0.000104533	0.000467142	-6.88e-05	-0.000682104	0.000496689	-0.000455544	-4.63e-05	-0.00143	-0.000776605	6.6e-06	0.000786894	-3.14e-05	-1.64e-05	-0.000443406
11422.5	0.000704596	-1.69e-05	0.000903803	0.000585025	2.13e-05	0.000576557	0.00111	0.000187935	0.000378932	0.000522091	0.00029342	0.000407722	0.00139	0.00131	0.00014465	9.97e-05	0.000432866	0.000473282	-0.000136966	0.000649742	-0.000311192	0.000346615	0.000975976	0.000291501	0.000258992	0.000613834	-0.000149607	-0.000927239	-0.000383968	-0.000229555	-0.00162	-0.00080713	0.000652366	-0.000235899	0.000396619	-0.000184799	0.000323611	-0.000372293	-0.00030666	0.00045789	-0.000546015	0.000223222	-0.00146	-0.000465843	0.000392326	0.000589538	-0.0003437	-0.000471755	-0.000813608
11422.8	0.00125	3.57e-05	0.000687266	0.000740622	0.000210251	0.000154869	0.00106	-0.000104716	6.52e-05	0.000694914	-0.000145099	0.000261822	0.00144	0.0012	0.00031364	-0.000209044	9.57e-05	0.000330289	-0.000532154	0.000362938	-0.000466917	0.000662319	0.000943683	0.000507723	0.000449795	0.000445635	0.000256362	-0.000937724	-0.000284179	-0.000249383	-0.00122	-0.000516859	0.000545109	-0.000398807	-0.000284181	-0.00032837	0.000156488	-0.000883033	4.29e-05	0.000393463	-0.000297458	0.000549104	-0.00114	3.74e-05	0.000593075	-5.83e-06	-0.000706274	-0.00085483	-0.000981422
11423	0.00149	0.000259195	0.000681612	0.00091881	0.000394934	0.000108125	0.00106	-0.000297785	-5.7e-05	0.000673887	-0.00047733	8.31e-05	0.00138	0.00126	0.000594544	-0.000410103	-6.7e-05	0.000235558	-0.000558861	0.000153117	-0.000588816	0.000677205	0.000746372	0.000776846	0.000463816	0.000194184	0.000741379	-0.000757098	-5.31e-05	-0.000242956	-0.000696208	-0.000117372	0.00046256	-0.000261601	-0.00106	-0.000331467	-8.97e-05	-0.0014	0.000236799	0.000262125	5.37e-05	0.000637296	-0.000811969	0.000217517	0.000380934	-0.000539151	-0.000937114	-0.000829442	-0.000748972
11423.2	0.00128	0.000476115	0.000927355	0.000908726	0.000476459	0.000375617	0.00116	-0.000225705	-1.39e-05	0.000571166	-0.000426292	0.000153415	0.00134	0.00167	0.000851744	-0.00041251	-7.28e-05	0.000195206	-5.28e-05	7.96e-05	-0.000551562	0.000305804	0.000673399	0.000984974	0.000267955	7.23e-05	0.001	-0.000434813	4.02e-05	-9.85e-05	-0.00040436	0.000102588	0.000432973	-1.55e-05	-0.00136	-0.000173567	-0.000396059	-0.00165	0.000263118	0.000125765	0.000243682	0.000437807	-0.000769505	-3.21e-05	2.61e-05	-0.000653552	-0.000954575	-0.000274978	-0.000259044
11423.5	0.000934834	0.000509081	0.0011	0.000664192	0.000382024	0.000676456	0.00115	0.000137463	0.000140101	0.00050176	-6.81e-06	0.000532148	0.00124	0.0022	0.000973451	-0.00025686	-1.96e-05	0.000321665	0.000787351	-8.34e-05	-0.000426169	-0.000227993	0.000884215	0.000985069	-4.68e-05	8.35e-05	0.000768114	1.51e-06	-0.000213129	0.000226486	-0.000423183	1.79e-05	0.000389238	0.00014212	-0.00106	-7.32e-05	-0.000631014	-0.00143	0.000159669	7.18e-05	0.000159701	8.73e-05	-0.000946706	-0.00039735	-0.000113596	-0.000481325	-0.000757918	0.00044491	0.000172267
11423.8	0.000836272	0.000314721	0.000983507	0.000400072	0.000212107	0.000919316	0.00086593	0.000542687	0.000500881	0.000553947	0.000424261	0.000781899	0.000904462	0.00241	0.00101	2.88e-06	2.67e-05	0.000572365	0.00146	-0.000383058	-0.000319491	-0.000552065	0.00121	0.000880294	-0.000221396	9.39e-05	0.000113337	0.000459319	-0.00066217	0.000508341	-0.000518127	-0.000275961	0.000224699	0.000205337	-0.000452929	-0.000178004	-0.000667989	-0.000833876	-9.23e-05	7.8e-05	-0.000157951	-0.000294842	-0.00103	-0.000552012	-2.83e-05	-0.000359045	-0.000435331	0.00079355	0.000342981
11424	0.00101	6.15e-06	0.000758762	0.000334991	0.000240083	0.00117	0.000474531	0.000680664	0.00107	0.000740127	0.000555384	0.000543593	0.000472781	0.00207	0.00106	0.000276641	4.86e-05	0.000665307	0.00157	-0.000398118	-0.000155345	-0.000413769	0.00133	0.000841399	-0.000113397	9.1e-05	-0.000536994	0.000736173	-0.000857708	0.000450136	-0.000389323	-0.000576088	-0.000115509	0.000237189	5.32e-06	-0.000329077	-0.000552743	-0.000199784	-0.000497747	5.23e-05	-0.000568491	-0.000596418	-0.000785492	-0.000433381	8.54e-05	-0.000394886	-0.000175372	0.000597756	0.000193703
11424.2	0.0012	-0.000256822	0.000751162	0.000363487	0.000612039	0.0014	0.000314042	0.000504973	0.00155	0.000917884	0.000494364	3.37e-05	0.000305879	0.00139	0.00104	0.000372444	3.85e-05	0.00041961	0.00118	0.000220118	0.000188186	6.08e-05	0.0012	0.000824757	9.94e-05	4.46e-05	-0.00075663	0.000692655	-0.00052773	5.67e-06	-1.83e-06	-0.000730327	-0.000519223	0.000173894	8.08e-05	-0.000346066	-0.000428578	0.000128962	-0.000836048	-0.000171178	-0.000918701	-0.000710787	-0.000239142	-0.0002167	8.14e-05	-0.000486674	-8.45e-05	0.000100203	-0.000251788
11424.5	0.00113	-0.000416345	0.001	0.000233176	0.00112	0.0015	0.000484947	0.000269797	0.0016	0.000977044	0.000557495	-0.00023165	0.000469178	0.000788193	0.000831864	0.000204383	2.34e-05	4.6e-05	0.000677466	0.00109	0.000631182	0.000396174	0.00109	0.000704049	0.000111503	-0.000134713	-0.000450753	0.000400822	9.14e-05	-0.000545643	0.00035891	-0.000656128	-0.000880708	-5.47e-05	-0.000168086	-0.000306001	-0.000330687	3.26e-05	-0.000820347	-0.000661042	-0.00105	-0.000659416	0.000321703	-0.000120458	-8.53e-05	-0.000473387	-5.43e-05	-0.000403979	-0.000727203
11424.8	0.000709672	-0.000509704	0.00121	2.05e-05	0.00137	0.00136	0.000717057	0.000228484	0.00122	0.000965523	0.000782673	-4.09e-06	0.000580805	0.000473064	0.000477897	-3.78e-05	5.37e-05	-0.000123654	0.000373649	0.00148	0.000930532	0.000226998	0.00113	0.000505957	-0.000170908	-0.000337471	0.000140794	5.02e-05	0.000506161	-0.000829261	0.000388996	-0.000289523	-0.00115	-0.000258272	-0.000449542	-0.00031088	-0.000266737	-0.000297874	-0.000450358	-0.00111	-0.000874372	-0.000557496	0.000524864	-0.000184981	-0.000319414	-0.000255428	-2.81e-06	-0.000740241	-0.000800375
11425	0.000150389	-0.000467559	0.00107	-2.64e-05	0.00116	0.000917449	0.000769569	0.000362257	0.000721408	0.000980497	0.000947752	0.000388087	0.000365	0.000370657	0.000105286	-0.000125967	7.93e-05	-5.01e-05	0.000250743	0.00117	0.000934308	-0.000277479	0.00114	0.000363618	-0.000529131	-0.000328776	0.000638566	-0.000239123	0.000407326	-0.00068104	2.7e-05	0.000286866	-0.00114	-0.000178521	-0.000514842	-0.000242396	-0.000345868	-0.000546744	-8.79e-05	-0.00107	-0.000574999	-0.000447483	0.00027043	-0.00023168	-0.000465442	2.42e-05	1.46e-05	-0.000836012	-0.000399474
11425.2	-0.000182734	-0.000153421	0.000637635	0.000141323	0.000678811	0.000237207	0.000676975	0.000448266	0.000423952	0.00109	0.000955443	0.000367025	4.45e-05	0.000379945	-0.000191339	-3.53e-05	-7.43e-07	0.00010674	7.04e-05	0.000650866	0.000715113	-0.000626954	0.00088259	0.000253161	-0.000660656	-5.88e-05	0.000756439	-0.000492894	-0.000126313	-0.000278938	-0.000504873	0.000729975	-0.000671826	0.000120214	-0.000398484	4.3e-05	-0.000561846	-0.000549337	-6.08e-05	-0.000494971	-0.000421628	-0.000309254	-0.000186213	-0.000174978	-0.000540524	5.92e-05	2.62e-05	-0.000733826	4.16e-05
11425.5	-0.000208789	0.000326551	0.000210175	0.000476347	0.000321817	-0.00035128	0.00054756	0.000392349	0.000380874	0.00131	0.000908631	-0.000109751	-3.02e-05	0.000496395	-0.000443545	0.000102198	-0.00012762	0.000281739	-0.000237659	0.00046399	0.000456657	-0.000528061	0.000442267	6.67e-05	-0.000514172	0.000277245	0.000466045	-0.000689583	-0.000668909	1.59e-05	-0.000839704	0.000695905	0.000103178	0.000306648	-0.000269911	0.000441965	-0.00068956	-0.000405954	-0.000283585	0.00018148	-0.000487797	-0.000232898	-0.000440984	-0.000178221	-0.000670461	-0.000254892	0.000168547	-0.000593929	0.000103999
11425.8	-0.000148265	0.00068558	1.21e-06	0.000926063	0.000344983	-0.00061849	0.000455879	0.000359187	0.000510395	0.00154	0.000882863	-0.000451931	0.000155657	0.000718377	-0.000693314	0.000154834	-9.85e-05	0.000419905	-0.000476758	0.00065468	0.000285265	-9.64e-05	7.71e-05	-0.000123943	-0.000301361	0.000474795	3.88e-05	-0.000734059	-0.00073881	2.32e-05	-0.000788648	0.000207012	0.000786053	0.000147938	-0.000223589	0.000665259	-0.000614074	-0.000322513	-0.00039763	0.000458239	-0.000603907	-0.000339908	-0.000257649	-0.000358315	-0.00082618	-0.000708826	0.000394096	-0.00056509	-0.000191461
11426	-6.72e-05	0.000893729	7.14e-05	0.00131	0.000615882	-0.000689464	0.000498352	0.00042218	0.000727759	0.0017	0.000855884	-0.000283466	0.000419392	0.000945063	-0.00084442	9.1e-05	0.000190905	0.000360128	-0.000478822	0.000871492	0.000209919	0.000298718	-7.85e-05	-0.000226405	-0.000203992	0.00040449	-0.000147979	-0.000648022	-0.000252988	-0.000120624	-0.000521704	-0.000381488	0.00105	-0.00025156	-0.000326606	0.000556777	-0.000466641	-0.000368056	-0.000158049	0.000233391	-0.000559719	-0.000570343	0.000170204	-0.000595077	-0.000819952	-0.00101	0.00043349	-0.00063683	-0.00054559
11426.2	0.000122783	0.00117	0.000315301	0.00139	0.00081974	-0.000750838	0.000661472	0.000414543	0.000840899	0.00172	0.000786345	7.36e-05	0.00068023	0.00101	-0.000792319	-5.61e-05	0.000645887	9.88e-05	-0.000331764	0.000824154	0.000168474	0.000348372	-3.58e-05	-0.00036731	-0.000204681	5.34e-07	6.73e-06	-0.000527855	0.000421932	-0.000232276	-0.000351065	-0.000725541	0.000805008	-0.00055576	-0.000638661	0.000294142	-0.000323543	-0.000450846	0.000354335	-0.000179968	-0.000342365	-0.000826093	0.000446706	-0.000760965	-0.000586738	-0.000978547	0.000131042	-0.000690276	-0.000758498
11426.5	0.000314337	0.0015	0.000530178	0.00115	0.000835065	-0.000781317	0.000733192	0.000288894	0.000666964	0.00153	0.000669683	0.000187645	0.000898362	0.000857225	-0.000533502	-0.000262709	0.00107	-0.000181355	-0.000230213	0.000484344	8.56e-05	7.69e-05	0.000164082	-0.0006192	-0.000185222	-0.000574151	0.000202168	-0.000432013	0.000922046	-0.000319604	-0.000406747	-0.000725248	0.000182159	-0.000545104	-0.00104	0.000158243	-0.00013563	-0.000453136	0.000783199	-0.000436215	-0.000150014	-0.00108	0.000414533	-0.000877952	-0.000304427	-0.000741632	-0.000316263	-0.00060191	-0.000810656
11426.8	0.000339397	0.00165	0.000590147	0.000843752	0.000824169	-0.000686993	0.000593324	0.000219426	0.000364434	0.00114	0.000585534	0.000137232	0.00102	0.0005931	-7.69e-05	-0.000419727	0.00122	-0.000368832	-0.000276139	7.44e-05	-7.27e-05	-0.000154059	0.000417941	-0.000774071	-6.06e-05	-0.00101	0.000160127	-0.000368971	0.00108	-0.000489411	-0.000568077	-0.00055866	-0.000471638	-0.000312405	-0.00123	0.000191026	6.98e-05	-0.000317651	0.000833071	-0.000486192	-0.00010756	-0.00123	0.000113807	-0.000949546	-0.00010558	-0.000572619	-0.000534797	-0.000395107	-0.000644075
11427	0.000251558	0.00151	0.000558668	0.000662569	0.000928849	-0.000447871	0.000400646	0.00027823	0.000248597	0.000707799	0.00057521	0.000220194	0.00105	0.00029129	0.000488465	-0.000356178	0.000957774	-0.000466004	-0.00042066	-9.65e-05	-0.000245957	-5.58e-05	0.000539504	-0.000619982	0.000218865	-0.00113	-6.11e-05	-0.000282705	0.000833339	-0.000724239	-0.000659867	-0.000537867	-0.000821581	-7.94e-05	-0.000984615	0.000201367	0.000146254	-0.000119078	0.000588684	-0.000498136	-0.000130123	-0.00108	-0.000378084	-0.000866066	8.94e-05	-0.000587545	-0.000460449	-0.00026477	-0.000193412
11427.2	0.000236279	0.00121	0.00065451	0.000592169	0.00105	-0.000120582	0.000306118	0.000380249	0.000347704	0.000467624	0.000516941	0.00045417	0.00102	-4.04e-05	0.000846696	-0.00010884	0.000364212	-0.000475962	-0.000491518	5e-05	-0.000267827	0.000196217	0.000404525	-0.000226841	0.000589317	-0.000869084	-0.000364773	-0.000122534	0.000374655	-0.000790484	-0.00067685	-0.000761916	-0.000768522	5.99e-05	-0.000499745	2.62e-06	-1.26e-05	-3.28e-05	0.00029501	-0.000577643	-0.000141639	-0.000730519	-0.000892812	-0.000562906	0.000301604	-0.000717744	-0.000460453	-0.000281536	0.000327174
11427.5	0.000361467	0.000901019	0.00101	0.000609121	0.00102	0.000227879	0.000247434	0.000575679	0.000463688	0.000457729	0.000324963	0.000611935	0.000953943	-0.000327508	0.000747932	5.63e-05	-0.000178494	-0.000372403	-0.000359374	0.000250365	-0.000101694	0.000121388	9.05e-05	0.00014937	0.000934633	-0.000285613	-0.000733281	6.6e-05	-2.38e-05	-0.000547033	-0.000713799	-0.000961868	-0.000485079	0.000141411	-0.000220041	-0.00036129	-0.0003005	-0.00014204	1.47e-05	-0.000706163	-0.000126993	-0.000517949	-0.0012	-0.000172349	0.00032066	-0.000881294	-0.00081356	-0.000294501	0.000524975
11427.8	0.000511113	0.000638713	0.00138	0.000817311	0.000846282	0.000547693	0.000186503	0.000944506	0.000532959	0.00048187	0.000113942	0.000579383	0.000885169	-0.000463685	0.000327147	-4.32e-05	-0.000308059	-0.000216397	-9.55e-05	0.000248872	2.66e-05	-0.000489544	-0.000217579	0.000281184	0.00117	0.000359435	-0.000952184	0.000157787	-0.00036482	-0.000316527	-0.000768374	-0.000815368	-0.000278085	0.000206274	-0.00033951	-0.000628202	-0.000464244	-0.000356536	-0.000277295	-0.00080842	-3.72e-05	-0.000565323	-0.00116	1.57e-05	1.12e-05	-0.00101	-0.00134	-0.00017288	0.000322328
11428	0.000521358	0.000415427	0.00134	0.00122	0.00067942	0.000788282	0.000199295	0.00128	0.000655022	0.000315024	-4.18e-05	0.000481504	0.000923136	-0.000412257	-7.51e-05	-0.000266651	-6.84e-05	-0.00019513	0.000117645	0.000118184	-4.94e-05	-0.00129	-0.000419169	0.000105612	0.00116	0.000683623	-0.000688837	8.48e-05	-0.000779279	-0.000528857	-0.000730128	-0.000277078	-0.000343682	0.000171917	-0.000549863	-0.000655789	-0.000417836	-0.000605681	-0.000515334	-0.000780929	0.000144057	-0.000571867	-0.000865184	-0.000128454	-0.000320696	-0.00107	-0.00167	4.47e-05	2.39e-05
11428.2	0.000337161	0.000282933	0.000806529	0.00154	0.000622751	0.000897203	0.000285913	0.00131	0.000784572	-3.03e-05	-0.000212309	0.000394768	0.00102	-0.000153228	-0.000261269	-0.000282223	0.000179091	-0.000347615	0.000210552	9.87e-05	-0.000197908	-0.00166	-0.000514681	-0.000220042	0.000850288	0.000494838	1e-05	-0.000107602	-0.00114	-0.00103	-0.000511994	0.000403511	-0.000604781	-0.0001574	-0.00040988	-0.000566577	-0.000313825	-0.00085737	-0.000597294	-0.000627691	0.000288375	-0.000294842	-0.000579115	-0.000414479	-0.000215311	-0.00109	-0.00164	0.00016957	-0.000139152
11428.5	7.87e-05	0.00031157	0.00020855	0.0015	0.00069094	0.000790803	0.000366619	0.00101	0.000687359	-0.000293471	-0.000365438	0.000191228	0.00096902	0.000263822	-0.000232692	4.64e-05	0.000179462	-0.000372075	0.000264979	0.000196572	-0.000221271	-0.00135	-0.000507965	-0.000466339	0.000380189	-2.37e-05	0.000682668	-0.000340314	-0.00118	-0.00122	-0.000200999	0.000882846	-0.000810068	-0.000727662	0.000121396	-0.000438485	-0.000302391	-0.000996733	-0.000498835	-0.000404229	0.000192282	7.51e-05	-0.000490597	-0.000587096	0.000272449	-0.00115	-0.0013	-1.51e-05	-0.000198701
11428.8	-6.05e-05	0.000381956	3.29e-05	0.0011	0.000784676	0.000433246	0.000383232	0.00056698	0.000315096	-0.000304849	-0.0003579	-0.000154529	0.000708475	0.000602466	-9.73e-05	0.000530551	-7.23e-06	1.24e-05	0.000300732	0.000176757	-0.000164758	-0.000688377	-0.000348044	-0.000519384	-0.000130366	-0.000463602	0.000972533	-0.000522124	-0.000866972	-0.000845696	-2.33e-05	0.000977198	-0.00082312	-0.00111	0.00070182	-0.00026381	-0.000401851	-0.000922651	-0.000328671	-5.39e-05	-0.000161578	0.00022664	-0.000574306	-0.000604848	0.000614972	-0.0012	-0.000802733	-0.000534285	-0.000197521
11429	-1.22e-05	0.000257337	0.000333551	0.000606044	0.000734564	-3.43e-05	0.00034778	0.000239663	-1.25e-05	-0.000201932	-0.000202872	-0.000399133	0.000465276	0.000660303	-6.44e-05	0.000876441	-0.000186121	0.00056928	0.000239346	-7.11e-05	-0.000251507	-0.000210341	-1.67e-05	-0.000375891	-0.000672109	-0.000462446	0.000862136	-0.000572	-0.00034509	-0.000197771	-0.000104986	0.000735745	-0.000708023	-0.00106	0.00102	-0.000188947	-0.000560593	-0.000714495	-0.000239064	0.000314659	-0.000499853	0.000155049	-0.000751768	-0.000606082	0.000532517	-0.00108	-0.000355896	-0.00116	-0.00013602
11429.2	8.44e-05	-5.95e-05	0.000595808	0.00024938	0.000546088	-0.000314835	0.000369448	0.000287671	-1.37e-05	-0.00022033	-7.18e-05	-0.000335236	0.000410191	0.000506281	-0.000317243	0.000857709	-0.000220328	0.000750612	0.000126878	-0.000313293	-0.000536898	-0.000106832	0.00032332	-7.71e-05	-0.00111	-2.74e-05	0.000490197	-0.00049446	0.00016578	0.000284955	-0.000386199	0.000337806	-0.000530217	-0.00081828	0.00101	-0.00039648	-0.000690691	-0.000523456	-0.000261725	0.00030342	-0.000551927	1.62e-05	-0.000955792	-0.00072607	0.000280788	-0.000818589	-0.000169824	-0.00158	-0.00016589
11429.5	4.82e-05	-0.000302261	0.000328925	0.000116163	0.00038949	-0.000210707	0.000548677	0.00076634	0.000191036	-0.000484111	-3.55e-05	-5e-05	0.000390455	0.000343201	-0.000785848	0.000479207	-4.38e-05	0.000400527	0.000122604	-0.000239067	-0.000770649	-0.000272171	0.000416701	0.000230318	-0.00119	0.000382394	3.42e-05	-0.00033608	0.000332957	0.000323046	-0.000676403	-1.24e-05	-0.00027817	-0.000746828	0.000820158	-0.000799103	-0.000675805	-0.000397325	-0.000348225	-0.000239393	-0.00037032	-0.000190336	-0.00112	-0.000966837	0.00013757	-0.000659328	-0.000274525	-0.00153	-0.000534402
11429.8	-0.00011591	-0.000286271	-0.000295396	0.000141622	0.000332215	0.00012636	0.000788589	0.00134	0.000304626	-0.000908678	-5e-05	0.000200939	0.000111429	0.000264215	-0.00106	5.08e-05	0.000309496	-0.000119233	0.000241086	9.97e-05	-0.000725549	-0.000570997	0.00015446	0.00027449	-0.000913041	0.000282006	-0.0003614	-0.000148055	2.96e-05	-0.000105028	-0.000725396	-0.000127251	1.48e-06	-0.000891092	0.000685581	-0.00106	-0.000484388	-0.000314716	-0.000499035	-0.000876186	-0.000259619	-0.000564927	-0.00117	-0.00117	1.41e-05	-0.000707234	-0.000514248	-0.00101	-0.00121
11430	-0.000221275	-6.81e-05	-0.000696553	0.000188047	0.000276946	0.000311786	0.000905904	0.00152	0.000185315	-0.00118	-7.66e-05	0.000217199	-0.000432371	0.000221088	-0.000779153	-0.000137921	0.000660082	-0.000450886	0.000282881	0.000345525	-0.000490162	-0.000803013	-0.000359854	-0.000114965	-0.000674443	-0.000321451	-0.000683089	-8.07e-05	-0.000367833	-0.000700886	-0.000435033	4.71e-05	0.000163592	-0.00105	0.000763195	-0.00101	-0.000312728	-0.000287048	-0.000660895	-0.00111	-0.000429538	-0.000989242	-0.00106	-0.00119	-0.000294361	-0.000731655	-0.000599586	-0.000350516	-0.00176
11430.2	-0.000119022	0.000130785	-0.000553851	0.000196837	0.000181146	0.000186895	0.000947887	0.00115	-0.000110859	-0.00106	-3.64e-05	-6.14e-05	-0.000929212	0.000156092	-0.000153368	-9.48e-05	0.000732892	-0.000585838	8.38e-05	0.000359406	-0.000262608	-0.000733574	-0.00095779	-0.000786957	-0.0007245	-0.000894699	-0.000894835	-0.00027656	-0.000355023	-0.00105	3.64e-05	0.000354528	6.45e-05	-0.00112	0.000950832	-0.000811618	-0.000401047	-0.000310439	-0.00065842	-0.000971348	-0.000846148	-0.00114	-0.000876537	-0.000989037	-0.000775835	-0.00052409	-0.000305034	-4.28e-05	-0.00175
11430.5	0.000118769	9.36e-05	-8.47e-05	0.000269863	0.000148811	-1.55e-05	0.00107	0.000506509	-0.000368528	-0.000663703	0.00012563	-0.000502076	-0.00116	3.69e-05	0.000278419	-1.83e-05	0.00041173	-0.00067788	-0.00023795	0.000289735	-0.000111963	-0.000367779	-0.00143	-0.00143	-0.000841971	-0.000922195	-0.000851899	-0.000668002	8.19e-05	-0.000962982	0.000397686	0.000569577	-0.000299389	-0.00124	0.000975124	-0.000739889	-0.000686686	-0.000334466	-0.000402357	-0.000802629	-0.00131	-0.000878593	-0.000789544	-0.000653785	-0.00119	-0.000216685	0.000218467	-0.000319033	-0.00119
11430.8	0.000322631	-0.000146832	0.00020628	0.000472998	0.000231292	-4.04e-05	0.00117	6.1e-05	-0.000329946	-0.000302637	0.000330315	-0.000854628	-0.00114	-0.000103563	0.000273187	-5.12e-06	-3.74e-05	-0.000786457	-0.00042929	0.000221141	-6.36e-05	3.24e-05	-0.00151	-0.00185	-0.000712739	-0.00047388	-0.000539563	-0.00103	0.000529799	-0.000556743	0.000414641	0.000559462	-0.000713088	-0.00145	0.000665057	-0.000814208	-0.000927622	-0.00030694	-6.44e-05	-0.000759812	-0.00154	-0.000416687	-0.000813157	-0.000375799	-0.0013	-0.000157367	0.000515609	-0.000876559	-0.000511309
11431	0.000438734	-0.00030468	3.68e-05	0.000634171	0.00029064	9.47e-05	0.000972573	0.000106342	3.11e-05	-8.78e-05	0.000464324	-0.000957109	-0.000957288	-0.000137784	6.31e-05	5.96e-05	-0.000160768	-0.000852696	-0.000464432	9.6e-05	-0.000137559	0.000217248	-0.00113	-0.00194	-0.000388967	-7.33e-05	-0.000177845	-0.00111	0.000702186	-6.65e-05	8.32e-05	0.000345189	-0.000913235	-0.00155	0.000142157	-0.000876036	-0.00107	-0.000212036	3e-05	-0.000784733	-0.00143	-0.000144833	-0.000793761	-0.000423793	-0.00112	-0.000471976	0.000362951	-0.00123	-0.000118763
11431.2	0.000507883	-0.000196969	-0.000359408	0.000516737	0.000235167	0.000194116	0.000480907	0.000557461	0.000453943	2.11e-05	0.000474605	-0.000871658	-0.00065588	9.97e-06	-5.64e-05	0.000261156	0.000223178	-0.00078196	-0.000445223	-0.000153993	-0.000238435	0.000116011	-0.000517061	-0.0016	-0.000162704	-4.78e-05	-3.86e-06	-0.000821258	0.000619659	0.000355098	-0.000286773	9.59e-05	-0.000834009	-0.00139	-0.000353514	-0.000784107	-0.00121	-9.41e-05	-0.000295557	-0.000832437	-0.00103	-0.000249787	-0.000716126	-0.000835104	-0.000926169	-0.000814341	6.28e-06	-0.00127	-4.66e-05
11431.5	0.000519987	9.34e-05	-0.000548201	0.000168289	0.000206904	0.000158043	-6e-05	0.000985787	0.000654512	-1.19e-05	0.000367121	-0.00079443	-0.00031797	0.000230353	-1.74e-05	0.000468644	0.000833485	-0.000548905	-0.000333975	-0.000505554	-0.000237571	-0.000200203	-8.8e-05	-0.000887735	-0.00020877	-0.000261635	-0.000132314	-0.000344453	0.000394993	0.000565506	-0.000351782	-7.94e-06	-0.000647217	-0.00111	-0.0006716	-0.000511515	-0.00137	-5.15e-05	-0.00080657	-0.000965634	-0.000468371	-0.000627921	-0.000701551	-0.00132	-0.000906888	-0.000767395	-0.000229146	-0.00118	-1.52e-05
11431.8	0.00040846	0.000409474	-0.000384114	-9.86e-05	0.000319291	8.27e-05	-0.000440403	0.00102	0.000503228	-0.000227629	0.000191383	-0.000812418	-0.000119983	0.000286919	8.4e-05	0.000439218	0.00124	-0.000229414	-6.61e-05	-0.000821882	-0.000129567	-0.000585936	-5.82e-05	-0.000197743	-0.000455252	-0.000435095	-0.000462684	-3.07e-06	0.00011036	0.000382121	-0.000156287	4.49e-05	-0.000602215	-0.000968412	-0.000723655	-0.000161464	-0.00145	-0.000166204	-0.00108	-0.00117	7.82e-05	-0.00101	-0.000732474	-0.00156	-0.001	-0.000369587	-0.000319449	-0.00104	0.000198017
11432	0.000204285	0.000622521	-9.36e-06	-0.000129314	0.000399977	7.24e-05	-0.00049543	0.000714381	2.79e-05	-0.000541576	3.34e-05	-0.000832095	-0.000156739	-2.6e-06	0.000139368	0.000105037	0.00125	9.03e-05	0.000257103	-0.00101	3.84e-05	-0.000865956	-0.000209438	3.02e-05	-0.000709458	-0.000439349	-0.000713231	-5.41e-05	-0.000157218	-0.000117113	-3.18e-05	0.000107508	-0.000764516	-0.00104	-0.000499439	5.01e-05	-0.00136	-0.000414671	-0.00106	-0.00127	0.000356586	-0.0011	-0.000636299	-0.00152	-0.00105	-1.23e-08	-0.0004461	-0.000727767	0.000480209
11432.2	5.01e-05	0.00065915	0.000357754	-0.000118836	0.000279901	7.85e-05	-0.000195213	0.000454433	-0.000591415	-0.000780115	1.67e-06	-0.000826801	-0.000222144	-0.000527178	7.02e-05	-0.000268054	0.000925181	0.000368785	0.000417628	-0.00108	0.000229143	-0.000906615	-0.000163939	-0.000269768	-0.000839743	-0.000321218	-0.000644447	-0.000503728	-0.000363282	-0.000558846	-0.000154407	0.000113848	-0.000914815	-0.00122	-0.000169578	-5.66e-05	-0.00125	-0.000591445	-0.00109	-0.00123	0.000234272	-0.000794765	-0.00034506	-0.00135	-0.00099238	6.69e-05	-0.000648776	-0.000337505	0.000496671
11432.5	3.22e-05	0.000576475	0.000503971	-0.000304636	0.000174257	0.000112703	0.000273937	0.000471371	-0.00106	-0.000816128	0.00013144	-0.000925381	-4.75e-05	-0.000864361	-0.000129821	-0.000353015	0.00045321	0.000517537	0.00029966	-0.000976996	0.000361838	-0.000643392	7.57e-05	-0.000805708	-0.000829246	-0.000287413	-0.000209787	-0.0011	-0.000558434	-0.000697256	-0.000427395	0.000151335	-0.000822371	-0.00135	-3.19e-05	-0.000377425	-0.00127	-0.000439187	-0.00138	-0.00119	-0.000119281	-0.000261262	-6.52e-05	-0.0012	-0.00085895	-0.000153528	-0.000777747	-0.000216966	8.88e-05
11432.8	0.00010934	0.000513925	0.000355322	-0.000610192	0.000442486	0.000319428	0.00070573	0.00065386	-0.00115	-0.000621991	0.000313254	-0.00112	0.000301229	-0.000669804	-0.000326784	-0.000122658	7.66e-05	0.000454001	4.47e-05	-0.000603564	0.000407288	-0.00014965	0.000106587	-0.00119	-0.000716213	-0.000503301	0.000404129	-0.0015	-0.000848538	-0.000596797	-0.000672062	0.000242493	-0.000615783	-0.0013	-0.000260446	-0.000582247	-0.00131	1.01e-05	-0.00176	-0.00124	-0.000392467	0.000143734	-0.000172797	-0.00112	-0.000700805	-0.0005118	-0.000759945	-0.000421291	-0.000554056
11433	0.000170896	0.00054149	4.76e-05	-0.000740362	0.000982122	0.000642501	0.000917075	0.000767766	-0.000899385	-0.000244677	0.000356789	-0.00118	0.000492106	-5.8e-05	-0.000362033	0.000176493	-8.34e-05	0.000241124	-0.000141588	-6.77e-06	0.000548577	0.000314515	-0.000261264	-0.00115	-0.000572487	-0.000802338	0.000866734	-0.00153	-0.00122	-0.000484196	-0.000809485	0.000264298	-0.000664507	-0.0011	-0.000724849	-0.000494741	-0.00107	0.000437223	-0.00193	-0.00129	-0.000393326	0.000206064	-0.000830049	-0.00108	-0.000512306	-0.000838212	-0.000727428	-0.000597923	-0.00109
11433.2	0.000155148	0.000660203	-0.000228837	-0.000580747	0.00126	0.000692031	0.000669383	0.000669141	-0.000658602	0.000129107	0.00020724	-0.000914976	0.000340861	0.000513368	-0.000266266	0.000283388	-0.000185964	3.23e-05	-0.000313549	0.000485225	0.000933372	0.000468092	-0.000703761	-0.000785121	-0.000481372	-0.00086749	0.000955558	-0.00128	-0.00148	-0.000493699	-0.000892495	0.000157729	-0.00105	-0.000861812	-0.00105	-0.000332276	-0.000583819	0.000615363	-0.0018	-0.00121	-0.000151077	2.56e-05	-0.00172	-0.00103	-0.000339187	-0.000921451	-0.000881994	-0.000457712	-0.00128
11433.5	8.67e-05	0.000815432	-0.000454225	-0.000263283	0.00107	0.000197703	-0.000140205	0.000389373	-0.000664386	0.000213553	1.8e-05	-0.000384609	-7.34e-05	0.000689844	-0.000224202	9.88e-05	-0.000390166	-4.99e-05	-0.000682759	0.000497216	0.00126	0.000258538	-0.000814245	-0.00049593	-0.000538366	-0.000653887	0.000680421	-0.000941133	-0.00147	-0.000543133	-0.000918104	5.92e-05	-0.00137	-0.000694082	-0.000956716	-0.000408913	-0.000158821	0.000570797	-0.00141	-0.00108	0.000140427	-0.000146032	-0.00227	-0.000987295	-0.000279406	-0.000692612	-0.00132	-7.23e-05	-0.001
11433.8	-4.45e-05	0.000882901	-0.000743272	3.3e-05	0.00077743	-0.000600064	-0.00118	0.000105317	-0.000860921	-5.25e-05	-7.11e-05	0.000150613	-0.000567843	0.000452153	-0.000324837	-0.000248844	-0.000555148	2.66e-05	-0.0012	5.12e-05	0.00105	-0.000121207	-0.000553968	-0.000575578	-0.000846528	-0.000402258	0.000212436	-0.000653608	-0.00127	-0.000510154	-0.000715341	0.000109117	-0.00124	-0.000701195	-0.000436302	-0.000712676	-3.45e-05	0.000415198	-0.000918224	-0.0011	0.000280952	-0.000210579	-0.00209	-0.00101	-0.000374695	-0.000414276	-0.00195	0.0002375	-0.000333479
11434	-0.000269402	0.000783719	-0.000997657	0.000213922	0.000819783	-0.00115	-0.00176	-2.17e-05	-0.000963501	-0.000367444	-6.15e-05	0.00049123	-0.000871237	1.43e-05	-0.00046577	-0.00044902	-0.000488647	0.000199413	-0.00149	-0.000393644	0.000343531	-0.000453855	-0.00019238	-0.000899371	-0.0013	-0.000339784	-0.000200299	-0.000421728	-0.0011	-0.000379589	-0.000220026	0.000225035	-0.000746532	-0.000906718	0.000229874	-0.000934673	-0.000117023	0.000159624	-0.000533771	-0.00133	0.000160831	-0.000276577	-0.00135	-0.00104	-0.000549475	-0.000409115	-0.00242	0.000252922	0.000320841
11434.2	-0.000516564	0.000607458	-0.000936665	0.000263255	0.00115	-0.00115	-0.00149	6.15e-06	-0.000787832	-0.000412867	2.58e-05	0.000644235	-0.000813837	-0.000360517	-0.000505032	-0.00030369	-0.000333009	0.000371814	-0.00132	-0.000414617	-0.000249062	-0.000650996	3.06e-05	-0.00113	-0.00152	-0.000487564	-0.000351747	-0.00021465	-0.000963695	-0.000177954	0.000310204	0.00022415	-0.000195648	-0.00111	0.000652893	-0.00088855	-0.000120104	-0.000196498	-0.000349433	-0.00152	-0.000216621	-0.000440218	-0.000564395	-0.000918051	-0.000630033	-0.000680081	-0.00236	5.12e-05	0.00043066
11434.5	-0.00073177	0.000432947	-0.000575293	0.000212425	0.00138	-0.000750398	-0.000629556	0.000121211	-0.000499524	-0.00020829	0.000207658	0.000659772	-0.000582331	-0.000471309	-0.000434553	-3.38e-05	-0.000379071	0.000492803	-0.000945764	-6.41e-05	-0.000350281	-0.000744484	0.000101148	-0.000998376	-0.00124	-0.000642974	-0.000170643	2.84e-05	-0.000767364	2.59e-05	0.000518412	4.39e-05	0.000183338	-0.00102	0.000564451	-0.000732927	4.21e-05	-0.000523628	-0.000189962	-0.00136	-0.000626757	-0.000684042	-0.000115951	-0.000676605	-0.000517448	-0.000981427	-0.0018	-0.000164737	-7.58e-05
11434.8	-0.000928265	0.00017011	-0.000276551	0.000157773	0.00129	-0.000269301	0.00019608	0.00022536	-0.000375065	-4.51e-05	0.000452266	0.000542731	-0.000474312	-0.00025886	-0.000313021	-7.1e-05	-0.000546924	0.000500327	-0.00074793	0.000237822	-0.000188106	-0.000731063	0.000115495	-0.000548803	-0.00065739	-0.000581912	0.000267203	0.000345939	-0.000535067	0.000118967	0.000332426	-0.00025834	0.000336422	-0.000565251	4.11e-05	-0.000694161	0.000184499	-0.000659394	0.000103251	-0.00083267	-0.000732122	-0.000935163	-4.61e-05	-0.000569155	-0.000314892	-0.00117	-0.00114	-0.000317164	-0.000684817
11435	-0.000989912	-0.000168337	-0.000296862	0.000176989	0.000993255	7.6e-05	0.000525403	5.88e-05	-0.000438864	-7.95e-05	0.0006722	0.000322622	-0.000516243	0.000145807	-0.000113355	-0.000455847	-0.000415109	0.000270093	-0.000699818	0.000226318	-0.000123404	-0.000520649	0.000110717	-5.96e-05	-0.000297733	-0.000336381	0.000680623	0.0005833	-0.0003757	5.7e-05	3.53e-05	-0.00055957	0.000299913	-0.00013556	-0.000517887	-0.000842348	0.000104947	-0.000635555	0.000384675	-0.000315109	-0.000501244	-0.00114	-0.000216733	-0.000611696	-0.000189859	-0.00133	-0.000782499	-0.000503172	-0.00089625
11435.2	-0.00074069	-0.000328506	-0.000463492	0.000229915	0.000691158	0.000192722	0.00037652	-0.000522395	-0.000498754	-0.000162193	0.000743805	7.03e-05	-0.000564089	0.000439451	0.000146683	-0.000764347	0.000149794	-0.000190243	-0.000458489	3.83e-05	-0.000243771	-0.000196598	4.67e-05	0.000268067	-0.000450983	-0.000230695	0.000708566	0.000447579	-0.00032568	-0.000106998	-0.000139539	-0.000697787	0.0001042	-0.000155934	-0.00078099	-0.00112	-0.000257339	-0.000671147	0.000438068	-0.000217795	-0.000329845	-0.00128	-0.000487767	-0.000460695	-0.000231496	-0.00146	-0.000767336	-0.000822717	-0.000718233
11435.5	-0.000239436	-0.000173888	-0.000390217	0.000248854	0.000428769	4.61e-05	0.000131884	-0.00112	-0.00047309	-0.000126116	0.000537661	-0.000198258	-0.000551167	0.000336984	0.000308873	-0.000661966	0.000713189	-0.000575265	0.000116638	-0.000125235	-0.000416036	-0.000107902	-0.000171216	0.000432366	-0.000845241	-0.000503381	0.000325596	-0.000121488	-0.000355876	-0.000269377	-0.000249659	-0.000622054	-0.00025952	-0.000601677	-0.000731365	-0.0014	-0.00076199	-0.000917983	0.000297951	-0.00056881	-0.000520622	-0.00134	-0.000760598	3.62e-05	-0.000470024	-0.00144	-0.000861842	-0.00124	-0.000490875
11435.8	0.000242811	8.71e-05	8.18e-06	0.000262785	0.000201463	-0.000242062	8.97e-05	-0.0012	-0.0004863	-3.56e-05	9.41e-05	-0.000453758	-0.000411598	-0.000157922	0.000253985	-0.000240992	0.000725565	-0.000586095	0.000749088	-0.000185523	-0.000382815	-0.000414592	-0.00057986	0.000433747	-0.000932756	-0.000937448	-8.33e-05	-0.000753495	-0.000384973	-0.000327526	-0.000447363	-0.00041897	-0.000663918	-0.000978738	-0.000477697	-0.00148	-0.0011	-0.00125	0.000170771	-0.000940973	-0.000872883	-0.00122	-0.000953819	0.000478421	-0.000788148	-0.00124	-0.000849624	-0.00159	-0.000405201
11436	0.000552383	0.000197954	0.000400067	0.000321032	0.000133814	-0.000389009	0.000192082	-0.000676232	-0.000556913	-5.77e-05	-0.000340465	-0.000576747	-8.74e-05	-0.000735968	5.69e-05	0.000154973	0.000168156	-0.00032144	0.00103	-1.16e-05	3.74e-05	-0.000848011	-0.00101	0.000273577	-0.000514038	-0.00105	-0.000224136	-0.000965073	-0.000204403	-0.000241909	-0.000733412	-0.000168899	-0.000847561	-0.00084579	-0.00010098	-0.00123	-0.0011	-0.00135	0.000173303	-0.000899094	-0.00102	-0.000862467	-0.00094616	0.000461122	-0.000859209	-0.000978218	-0.000685383	-0.00169	-0.000357546
11436.2	0.00078114	0.000230856	0.00045871	0.000463251	0.000288722	-0.000200103	0.000207222	0.000122373	-0.00049716	-0.000157796	-0.000507433	-0.0005423	0.000264269	-0.00102	-0.000149626	0.000276346	-0.000396767	-9.07e-05	0.000855513	0.000468038	0.000692164	-0.00101	-0.00118	3.19e-05	5.58e-05	-0.000706843	-0.000193352	-0.00066454	0.000303066	-3.58e-05	-0.000909432	2.74e-05	-0.000712522	-0.000287041	0.000258368	-0.000668875	-0.000974103	-0.00106	0.000238007	-0.000491751	-0.000942013	-0.000390488	-0.000617294	0.000162602	-0.00050218	-0.000794346	-0.000532965	-0.0015	-0.00020236
11436.5	0.000966004	0.00043393	0.000209276	0.000723854	0.000504274	0.000225714	2.95e-05	0.000931985	-0.000222887	-0.000153639	-0.000338011	-0.000394249	0.000449035	-0.000827336	-0.000372276	0.000176307	-0.000473359	4.38e-05	0.000502616	0.00101	0.00122	-0.000732462	-0.00092371	-0.000238763	0.00033399	-0.000208832	-0.000181925	-0.000250531	0.000844495	0.000235079	-0.000728661	2.92e-06	-0.000389528	0.00023576	0.000422111	-1.2e-05	-0.000939626	-0.000640206	0.000232339	-0.000168036	-0.000827826	-2.41e-05	-3.09e-05	3.45e-06	-3.72e-05	-0.000684714	-0.000595076	-0.00114	4.55e-05
11436.8	0.000968056	0.000818706	-6.05e-05	0.000951275	0.000592377	0.00057627	-0.000232021	0.00147	0.000120498	-1.14e-05	-5.7e-06	-9.07e-05	0.000520045	-0.000313993	-0.000650268	0.000125257	-6.7e-05	0.000147029	0.000328133	0.0013	0.00141	-0.000216304	-0.000429075	-0.000561974	0.00029388	0.000140127	-0.000237569	-0.000177447	0.001	0.000433429	-0.000192691	-0.000282761	-6.33e-05	0.000391915	0.000350907	0.000396467	-0.00091354	-0.000392314	0.000151458	-0.000243988	-0.000740909	7.08e-05	0.000493323	5.92e-05	-9.6e-06	-0.000578257	-0.000854729	-0.000731201	0.00023009
11437	0.000727842	0.00113	-9.67e-05	0.000831712	0.000481231	0.000592729	-0.000387256	0.00134	0.00031239	0.000224309	0.000231678	0.00027323	0.000590234	3.78e-05	-0.000833017	0.000278099	0.00047655	0.000115548	0.00047489	0.00121	0.00127	0.000114511	-0.000172794	-0.000846658	0.00025292	0.000310546	-0.000346869	-0.000480707	0.000734567	0.000362957	0.000317915	-0.000644344	0.000127046	0.000177847	0.00017069	0.000384798	-0.000799434	-0.000411102	0.000105822	-0.000575261	-0.00059309	-0.000150292	0.000714192	0.000109571	-0.000558239	-0.000440868	-0.00103	-0.000423893	0.000178299
11437.2	0.000403236	0.00112	0.000144485	0.00034615	0.000210578	0.000290284	-0.000376823	0.000506914	0.000253765	0.000516489	0.00027391	0.000346426	0.000536759	-0.000112106	-0.000691298	0.000491814	0.000796221	-6.18e-05	0.000721998	0.000741217	0.000844456	6.76e-05	-0.000295375	-0.000904685	0.000316887	0.000329964	-0.000533863	-0.000785308	0.00034241	-6.73e-07	0.000378057	-0.000826031	5.79e-05	-0.000251782	2.87e-05	9.58e-05	-0.000689033	-0.000520502	8.36e-05	-0.000829082	-0.000333369	-0.000555467	0.000704389	-2.66e-05	-0.00123	-0.000326338	-0.000882526	-0.000429093	-0.00011499
11437.5	0.000200853	0.000733806	0.000454043	-4.87e-05	-3.95e-05	-8.65e-05	-0.0002817	-0.000480717	6.74e-06	0.000685025	0.000169934	-9.45e-05	0.000184929	-0.00060495	-0.000179081	0.000492254	0.000747228	-0.000141214	0.000681985	2.05e-05	0.000295778	-0.000117526	-0.000338122	-0.000727358	0.00018491	0.000160897	-0.000768303	-0.000747735	4.92e-05	-0.000458775	-8.5e-05	-0.000714805	-0.000328788	-0.000749708	-1.07e-05	-0.000133084	-0.000620247	-0.000442939	-1.97e-05	-0.000905436	-2.44e-06	-0.000879143	0.000551829	-0.000351933	-0.00147	-0.000315922	-0.000464269	-0.000797292	-0.00046103
11437.8	8.88e-05	0.000120816	0.000468383	7.8e-05	-9.53e-05	-0.000295225	-0.000211266	-0.001	-0.000305776	0.000492144	-7.72e-05	-0.000830434	-0.000381513	-0.000985872	0.000520759	0.000175091	0.000424221	6.96e-06	0.00028849	-0.000736852	-0.000161423	-0.000117995	0.000113497	-0.000535427	-0.000333691	-0.000194871	-0.000838809	-0.000471316	-0.000168968	-0.000843528	-0.000771626	-0.000421445	-0.000891084	-0.00119	2.04e-05	-6.62e-05	-0.000522902	-0.000229063	-0.000186166	-0.00092192	0.00024186	-0.000956042	0.000107698	-0.000726617	-0.00119	-0.000393902	-8.97e-05	-0.00127	-0.000717757
11438	-0.000153947	-0.000467978	1.8e-05	0.00063027	-6.08e-07	-0.000284743	-0.000233969	-0.000881986	-0.000587365	-1.68e-05	-0.000419322	-0.0014	-0.000904467	-0.000972381	0.00109	-0.000293505	2.49e-05	0.000202324	-0.000123874	-0.00137	-0.000493484	7.61e-05	0.000834309	-0.000551306	-0.000939264	-0.000607859	-0.00052096	-0.000354968	-0.000541793	-0.00116	-0.00125	-0.000128769	-0.00134	-0.00145	-1.23e-05	0.000118725	-0.000430991	-0.000292176	-0.000338822	-0.000970193	0.000163977	-0.000867873	-0.000652785	-0.000968058	-0.000637284	-0.000503033	2.69e-05	-0.00144	-0.000928538
11438.2	-0.000492331	-0.000817625	-0.000582296	0.0011	8.27e-05	-0.000237655	-0.000389609	-0.000445923	-0.000745409	-0.000507479	-0.000601897	-0.0015	-0.00119	-0.000651375	0.00122	-0.000635257	-0.000342316	0.000243311	-0.00030214	-0.00178	-0.00084711	0.000244554	0.00123	-0.000816534	-0.00119	-0.000866491	2.05e-05	-0.000549986	-0.00115	-0.00144	-0.0013	8.29e-05	-0.00147	-0.00152	-0.000274653	-2.91e-05	-0.00049821	-0.000788959	-0.000433167	-0.00103	-0.000279629	-0.000780161	-0.00135	-0.00104	-0.000132869	-0.000647134	-0.000115746	-0.00113	-0.00118
11438.5	-0.000580358	-0.000831479	-0.000839636	0.00111	0.000125808	-0.000320302	-0.000654477	-0.000121131	-0.000808867	-0.000732571	-0.000406448	-0.00117	-0.00118	-0.000278007	0.000828867	-0.000700469	-0.000612848	0.000157947	-0.000327387	-0.00186	-0.00128	0.000248964	0.001	-0.00116	-0.000925617	-0.000717262	0.000323395	-0.000758801	-0.00162	-0.00159	-0.00103	0.000175603	-0.00121	-0.00141	-0.000766652	-0.000621098	-0.000765388	-0.00135	-0.000366732	-0.00102	-0.000829532	-0.000784185	-0.00159	-0.00104	1.99e-05	-0.000806813	-0.000445397	-0.000538876	-0.00144
11438.8	-0.000285559	-0.000500916	-0.000651214	0.000722343	0.000251298	-0.000420831	-0.000889049	7.68e-06	-0.000910694	-0.000687664	2.78e-05	-0.000691497	-0.000875335	-7.54e-06	0.000213367	-0.00055508	-0.000617282	0.00016893	-0.000292671	-0.00157	-0.00161	0.000118565	0.000487163	-0.00123	-0.000313334	-0.000112064	0.000273613	-0.000606762	-0.00153	-0.00138	-0.000725183	0.000100291	-0.0006154	-0.00107	-0.00119	-0.0012	-0.001	-0.00154	-5.4e-05	-0.000840446	-0.00115	-0.000896196	-0.00137	-0.000993942	-0.000150228	-0.000829574	-0.000822957	5.91e-05	-0.00153
11439	0.000195669	5.2e-05	-0.000354721	0.000385178	0.000500712	-0.000303364	-0.000928195	0.000202555	-0.000978695	-0.000440872	0.000288405	-0.000334905	-0.000358233	0.000155013	-0.000220276	-0.000381406	-0.000300438	0.000402938	-8.46e-05	-0.000911665	-0.00165	-6.75e-05	0.000220304	-0.000796156	0.000332215	0.000571465	0.000193503	-8.29e-05	-0.000950716	-0.000645095	-0.000543645	-0.000130402	0.000139902	-0.000555475	-0.00122	-0.0013	-0.00089961	-0.00126	0.000384571	-0.000492317	-0.00105	-0.00105	-0.000914958	-0.000916788	-0.000227468	-0.000615161	-0.000973837	0.000486156	-0.00132
11439.2	0.000750939	0.000588894	-0.000241761	0.000379481	0.000760759	4.04e-05	-0.000643432	0.000700083	-0.000732943	6.47e-06	0.000123973	-9.9e-05	0.000305706	0.000258878	-0.00028484	-0.000319203	0.000139554	0.000730415	0.000345324	1.72e-05	-0.00129	-0.000257149	0.000405243	-7.25e-05	0.000692808	0.000859363	0.000240616	0.000454342	-0.00023523	0.000389037	-0.000430269	-0.000384582	0.000832485	-0.000168835	-0.000897115	-0.000952697	-0.000426527	-0.000727899	0.000714679	-0.000151497	-0.000567091	-0.00111	-0.000423173	-0.000923741	3.99e-05	-0.000304299	-0.00071647	0.000665452	-0.000876792
11439.5	0.00139	0.000947412	-0.000282173	0.000573507	0.000943437	0.000348437	-1.23e-05	0.00138	-0.000158059	0.000612546	-0.000293507	0.00017568	0.000905347	0.000336888	-1.21e-05	-0.000335234	0.000563205	0.000905588	0.000752051	0.000877129	-0.000580337	-0.000381272	0.0008144	0.000454557	0.000688094	0.000672315	0.000227335	0.000626145	0.00031078	0.00126	-0.000277316	-0.000521952	0.00123	-0.000128487	-0.000616475	-0.000508275	0.000103042	-0.000123963	0.000876467	3.82e-05	9.62e-05	-0.000978685	-4.08e-06	-0.000964574	0.00044714	-8.1e-05	-0.000196759	0.000630469	-0.000420842
11439.8	0.00192	0.00115	-0.0003322	0.000712435	0.00112	0.000391938	0.000726996	0.00177	0.000362034	0.00119	-0.000587469	0.000584347	0.00114	0.000359926	0.000497528	-0.000217961	0.000971308	0.000820123	0.000852896	0.00123	0.000221863	-0.000389092	0.00106	0.000587163	0.000463568	0.000353198	6.55e-05	0.000381691	0.000579453	0.00159	-5.85e-05	-0.000535688	0.00122	-0.000285999	-0.000538814	-0.000138484	0.000373982	0.000480063	0.000997551	0.000116323	0.000607651	-0.000662952	0.000310103	-0.000744665	0.000712817	4.6e-05	0.000243674	0.000484451	-0.000183801
11440	0.00201	0.00125	-0.000400432	0.000746474	0.00143	0.000260043	0.00121	0.0015	0.000575962	0.0015	-0.000575234	0.00106	0.000929933	0.00034051	0.00112	0.000183849	0.00128	0.000573638	0.000680145	0.000954777	0.000735007	-0.000341194	0.00105	0.000469144	0.000158393	0.000264477	-8.19e-05	-3.79e-06	0.0006363	0.00139	0.00014768	-0.000496695	0.000917965	-0.000344501	-0.000479056	0.000189791	0.000325562	0.000960724	0.00118	0.00013366	0.000638602	-0.000370217	0.000453002	-0.000178262	0.000754999	0.00016993	0.000327214	0.000356413	-0.000257811
11440.2	0.00158	0.00121	-0.000514185	0.000771401	0.00187	0.000166013	0.00124	0.000795274	0.000613112	0.0014	-0.00036783	0.00136	0.000520228	0.000435717	0.0016	0.000694589	0.00142	0.000276473	0.000493881	0.000360519	0.000795009	-0.0002744	0.00103	0.000172939	-0.000168221	0.000378575	-0.00011634	-0.000310809	0.000549988	0.000931968	0.000217732	-0.000390583	0.000664377	-0.000155933	-0.000343512	0.000481783	0.000182502	0.00112	0.00134	4.32e-05	0.000183568	-0.000328691	0.000384579	0.000376391	0.000557611	0.00031043	-4.11e-06	0.000406555	-0.000462946
11440.5	0.000814363	0.000997547	-0.000560325	0.000848619	0.00219	0.000139135	0.000870786	0.000350416	0.000571861	0.000953721	-0.000229352	0.00124	0.00022644	0.000646526	0.00158	0.000902074	0.00153	-7.64e-05	0.000449186	-0.000119108	0.000584287	-0.000177084	0.00107	-0.000343769	-0.000432232	0.000377572	-6.15e-05	-0.000598285	0.000294263	0.000463383	9.02e-05	-0.000226143	0.000572703	0.000164528	-0.000296053	0.000634125	0.00024579	0.000875313	0.00126	-0.000172619	-0.000370405	-0.000464132	0.000156089	0.000519627	0.000127472	0.000329822	-0.000520818	0.000580165	-0.00049074
11440.8	9.3e-05	0.000588939	-0.0004549	0.000900239	0.00211	9.38e-05	0.00030103	0.00053381	0.000365434	0.000352432	-0.000362512	0.000713923	0.000235076	0.000580551	0.000915536	0.000551168	0.00162	-0.000424635	0.000379556	-0.000319626	0.000337902	-0.000118682	0.000869644	-0.000881125	-0.000509725	0.000123986	2.63e-05	-0.000988169	-0.000106298	9.06e-05	-0.000141793	-0.000208909	0.000442779	0.000294818	-0.000480784	0.000523299	0.000471223	0.000385892	0.000797432	-0.000427651	-0.000688604	-0.000490797	-0.000135997	0.000181147	-0.000375811	0.000106597	-0.000869058	0.000507286	-0.00030385
11441	-0.000344977	-3.68e-07	-0.000341918	0.000787334	0.00157	-4.5e-06	-0.000276899	0.00102	3.68e-05	-0.000217861	-0.000600342	0.000117557	0.000436093	9.73e-06	-0.000119004	-0.000200343	0.00135	-0.000501195	4.68e-06	-0.000403868	0.000126477	-0.000188152	0.000226979	-0.00104	-0.000418894	-0.000208897	-3.04e-05	-0.00138	-0.000464077	-0.000155457	-0.000316458	-0.000526543	0.000130403	7.2e-06	-0.000791917	0.000124721	0.000441592	-0.000132047	0.000101312	-0.000595169	-0.000800725	-0.000343933	-0.000388644	-0.000442327	-0.000690572	-0.000207321	-0.000946056	-7.25e-05	-0.000203483
11441.2	-0.000542671	-0.000546568	-0.000401862	0.000440452	0.000846016	-0.000112782	-0.000723492	0.00124	-0.000213103	-0.000585719	-0.000470789	-0.000329541	0.000482771	-0.000646097	-0.000953914	-0.000889852	0.000504233	-0.000133436	-0.000684255	-0.000565138	-8.87e-05	-0.000379598	-0.000600632	-0.000696875	-0.000376519	-0.000443379	-0.000421048	-0.00148	-0.000706333	-0.000320289	-0.000416585	-0.00106	-0.000188583	-0.000519647	-0.000942294	-0.000364148	-5.18e-05	-0.000589656	-0.000448732	-0.000601825	-0.000926135	-0.000254253	-0.000501818	-0.00107	-0.000725552	-0.00032238	-0.000967386	-0.000933049	-0.000389931
11441.5	-0.000609229	-0.000750938	-0.000534434	-0.000130504	0.000283383	-0.000217572	-0.000884424	0.000924116	-0.000311955	-0.000652571	0.00015407	-0.000646683	0.000104954	-0.000868085	-0.00123	-0.00113	-0.000466828	0.000434288	-0.00136	-0.000761711	-0.000355523	-0.00063783	-0.00111	-0.000248775	-0.000560321	-0.000581539	-0.00102	-0.00117	-0.001	-0.000505876	-0.000556732	-0.00146	-0.000257267	-0.000874186	-0.000736175	-0.00064462	-0.000715443	-0.000990676	-0.000497371	-0.00048753	-0.0011	-0.000443718	-0.000407797	-0.00138	-0.000610176	-0.000213909	-0.00107	-0.00161	-0.000705936
11441.8	-0.000533751	-0.000598765	-0.000500321	-0.000829566	-4.14e-05	-0.000490829	-0.000674784	0.000139549	-0.000350525	-0.000476919	0.00078826	-0.000854489	-0.000621356	-0.000709393	-0.00112	-0.00094411	-0.000926976	0.000735722	-0.00167	-0.000786696	-0.000629665	-0.000933222	-0.00107	-0.000211059	-0.000862409	-0.000619158	-0.00147	-0.000704861	-0.00136	-0.000750304	-0.00080831	-0.00149	-0.000119457	-0.000890893	-0.000307803	-0.000600397	-0.0011	-0.00124	-0.000138499	-0.000364569	-0.0011	-0.000896441	-0.000159761	-0.00116	-0.000514891	-0.00013121	-0.00104	-0.0019	-0.000884918
11442	-0.000281436	-0.000308468	-0.000273295	-0.00142	-0.000275787	-0.00114	-0.000254892	-0.000765269	-0.000407516	-0.000206161	0.000945537	-0.000879919	-0.00127	-0.000530258	-0.000957329	-0.000629155	-0.000808187	0.000564062	-0.00156	-0.000537997	-0.000752505	-0.00119	-0.000760589	-0.000685061	-0.000972237	-0.000515575	-0.00159	-0.000417706	-0.00149	-0.00096389	-0.00113	-0.00111	-9.68e-05	-0.000795556	-3.63e-05	-0.000382995	-0.000973188	-0.00119	0.000103891	-0.000266601	-0.000781733	-0.00136	7.09e-05	-0.000441518	-0.000511541	-0.000224863	-0.000715342	-0.00192	-0.000829744
11442.2	8.75e-05	6.67e-05	-2.67e-05	-0.00164	-0.000405269	-0.00199	3.42e-05	-0.00132	-0.00053057	3.96e-06	0.000654248	-0.000683494	-0.00137	-0.000462468	-0.000798047	-0.000387018	-0.000594416	0.000109327	-0.00134	-0.000120591	-0.000590254	-0.00125	-0.000619345	-0.0013	-0.000717229	-0.000398012	-0.00153	-0.000402256	-0.00122	-0.00102	-0.00138	-0.000580992	-0.000393978	-0.000820451	-0.0001495	-0.000249429	-0.000506829	-0.000849297	-0.000100335	-9.37e-05	-0.000348206	-0.00159	0.000175535	0.000297377	-0.000573973	-0.00038742	-0.000314064	-0.00176	-0.000598925
11442.5	0.000484391	0.000613743	3.09e-05	-0.00145	-0.00025827	-0.00244	1.43e-05	-0.00121	-0.000686926	-4.3e-05	0.000243984	-0.00036728	-0.000897218	-0.000384749	-0.000534748	-0.000225589	-0.000620625	-0.000259587	-0.00127	0.00021641	-0.000191454	-0.000995071	-0.000760983	-0.00159	-0.000325994	-0.000464725	-0.00143	-0.000536385	-0.000821505	-0.0008701	-0.00142	-0.000222957	-0.000877186	-0.000880717	-0.000524827	-0.000377045	-0.000128828	-0.000530938	-0.000520789	0.000204616	-9.75e-05	-0.0015	0.000205181	0.000454062	-0.000668894	-0.000477749	-0.000206416	-0.0014	-0.000292104
11442.8	0.000838465	0.00116	-0.00022486	-0.000992712	7.66e-05	-0.00206	-0.000145953	-0.000582471	-0.000717694	-0.000416304	-4.58e-05	-9.7e-05	-0.00031403	-0.000198225	-0.000245244	-8.88e-05	-0.000704158	-0.00030764	-0.00127	0.000256128	0.000213579	-0.000602592	-0.00090497	-0.00143	-0.000155528	-0.000668824	-0.00132	-0.000718327	-0.000722335	-0.000641269	-0.0013	-0.000220981	-0.00124	-0.000765016	-0.000853633	-0.000707321	-9.04e-05	-0.000549798	-0.000773845	0.000514674	-0.000185938	-0.00121	0.00020137	-5e-05	-0.000793098	-0.000503392	-0.000426227	-0.000937658	-1.68e-05
11443	0.00104	0.00129	-0.000690452	-0.000522559	0.000212702	-0.00109	-0.000181781	0.000137391	-0.000553945	-0.000855773	-0.000166351	9.01e-05	6.01e-06	4.29e-06	-0.000124792	2.54e-05	-0.000525953	-0.000115434	-0.0011	2.96e-05	0.000342594	-0.000375693	-0.000847312	-0.00103	-0.000219236	-0.000680675	-0.00124	-0.000906717	-0.00101	-0.000526956	-0.00112	-0.000459206	-0.00134	-0.000450938	-0.000930094	-0.00094965	-0.00022691	-0.000775444	-0.000768998	0.00069856	-0.00055541	-0.000898368	0.000123619	-0.000601711	-0.000936844	-0.00049048	-0.000614773	-0.000572067	0.000162385
11443.2	0.000938268	0.000939601	-0.00111	-0.000307755	-3.89e-05	-0.000131065	-2.81e-05	0.000626629	-0.000365907	-0.000975372	-0.000178396	0.000200089	6.13e-05	0.000114394	-0.000229001	-1.51e-05	-0.000159692	6.97e-06	-0.000831076	-0.000189018	9.84e-05	-0.000427708	-0.000637501	-0.000635905	-0.00029168	-0.0002844	-0.00115	-0.00103	-0.00127	-0.000548423	-0.000970703	-0.000668198	-0.00127	-9.92e-05	-0.000869914	-0.000897179	-0.000291668	-0.000818312	-0.000609625	0.000694008	-0.000938837	-0.00077378	-3e-05	-0.000530338	-0.00104	-0.000377222	-0.000449345	-0.000466157	0.000325529
11443.5	0.000510039	0.000472415	-0.00136	-0.000442145	-0.000483669	0.000363146	0.000190275	0.000755597	-0.000321119	-0.000668426	-0.000152401	0.000156102	-1.64e-05	0.00024945	-0.00049206	-0.000327277	-3.35e-05	-0.000149336	-0.00072625	-0.000228102	-0.000315036	-0.000597533	-0.000387224	-0.000316826	-0.000316181	0.000299968	-0.000956126	-0.000998497	-0.00107	-0.00044074	-0.000925013	-0.000739336	-0.00124	0.000113439	-0.000898354	-0.000636688	-0.000315078	-0.00059992	-0.000431836	0.000443262	-0.00103	-0.000835234	-0.000205898	0.000165097	-0.000994739	-0.000122457	-9.89e-05	-0.000673171	0.000587738
11443.8	-2.64e-05	0.000268562	-0.00145	-0.000732649	-0.000836947	0.000429821	0.000274728	0.000586184	-0.000367956	-0.000228342	-9.45e-05	-3.02e-05	-0.000153356	0.00052639	-0.000806445	-0.000793255	-0.000352099	-0.000488642	-0.00077771	-0.000208289	-0.000647302	-0.000705967	-0.000171578	-7.35e-05	-0.000436914	0.000559724	-0.000662499	-0.000837192	-0.000544427	2.21e-06	-0.00106	-0.000834818	-0.00124	4.96e-05	-0.001	-0.000390567	-0.000515951	-0.000380655	-0.000422521	-1.66e-05	-0.000809709	-0.000822419	-0.00034711	0.000818169	-0.000687992	0.000205279	-4.9e-05	-0.00105	0.000902913
11444	-0.000387732	0.000287257	-0.00123	-0.000828204	-0.000969953	0.000375251	7.35e-05	0.000278685	-0.000423355	-3.21e-05	-2.16e-06	-0.000186767	-0.000272334	0.000725949	-0.000957577	-0.00112	-0.000843755	-0.000781627	-0.000765104	-0.000316029	-0.000861063	-0.000667566	-4.55e-05	9.8e-06	-0.000732458	0.000234282	-0.000393004	-0.000685697	-0.000221981	0.000507229	-0.0013	-0.00109	-0.00111	-0.000289808	-0.000992791	-0.000279622	-0.000927459	-0.000335993	-0.000681021	-0.000391692	-0.000618172	-0.000525743	-0.000391652	0.000883382	-0.000167932	0.000463609	-0.000457133	-0.00125	0.00106
11444.2	-0.000462331	0.000206436	-0.000648639	-0.000543646	-0.000897553	0.000340994	-0.000336294	-6.12e-05	-0.000551534	-0.000174373	7.57e-06	-0.000155628	-0.00033407	0.000533589	-0.000800809	-0.00114	-0.00112	-0.000896649	-0.000606835	-0.00051633	-0.00101	-0.000446076	-4.64e-05	-0.000191488	-0.00109	-0.000384585	-0.000209012	-0.000622355	-0.000344279	0.000511586	-0.00143	-0.0014	-0.000853047	-0.000682583	-0.000789106	-0.000246369	-0.00127	-0.000447548	-0.00104	-0.000339569	-0.000657117	-9.59e-05	-0.000286765	0.000497466	0.000223452	0.000504002	-0.00093067	-0.00104	0.000823106
11444.5	-0.000326589	-0.000125705	-5.74e-05	-3.05e-05	-0.000740651	0.000154885	-0.000604493	-0.000281978	-0.000826613	-0.000427588	-0.000184572	4.99e-05	-0.000342281	-2.03e-05	-0.000523263	-0.000959029	-0.00103	-0.000858509	-0.000488443	-0.000596433	-0.00112	-0.000121393	-0.000193445	-0.000598323	-0.00128	-0.000826395	-0.000125672	-0.000609633	-0.000735383	-0.000104792	-0.00129	-0.0016	-0.000650233	-0.000848819	-0.000458699	-0.000221966	-0.00124	-0.000657456	-0.00121	8.89e-05	-0.00070192	3.63e-05	-1.25e-05	0.000124526	0.000115931	0.000261316	-0.00104	-0.000604429	0.000233051
11444.8	-0.000202824	-0.000471532	6.56e-05	0.000364688	-0.000685319	-0.000321211	-0.000494549	-0.000185574	-0.00114	-0.000450526	-0.00050201	0.000215905	-0.000247142	-0.000610576	-0.000385511	-0.000773202	-0.000700333	-0.000812258	-0.000661035	-0.000496236	-0.00125	0.000123886	-0.000461267	-0.00091067	-0.00114	-0.000913576	-0.000169181	-0.000644408	-0.00107	-0.000857057	-0.00101	-0.00167	-0.00061876	-0.000676994	-0.000190352	-0.00031149	-0.000918786	-0.000887235	-0.00113	0.000478932	-0.000534251	-0.000382916	0.000385162	-5.37e-05	-0.000483232	-0.000151508	-0.00083928	-0.000361173	-0.000305265
11445	-0.000284395	-0.000499581	-0.000308513	0.000378885	-0.000799428	-0.000813818	-0.000234574	0.000201121	-0.00125	-6.84e-05	-0.000768099	0.000164465	-0.000113181	-0.00094648	-0.000358876	-0.000620385	-0.0004341	-0.000832203	-0.00104	-0.000386457	-0.00137	0.000139862	-0.000725888	-0.000928787	-0.000773904	-0.00076982	-0.000280865	-0.000820253	-0.00111	-0.00123	-0.000907902	-0.00164	-0.000710424	-0.000271287	-0.000194876	-0.000606311	-0.000658107	-0.00101	-0.00102	0.00051708	-0.000386123	-0.00104	0.000740606	-0.000189477	-0.00118	-0.000432581	-0.000727156	-0.000340205	-0.00042157
11445.2	-0.000480238	-0.000222642	-0.000739796	6.4e-05	-0.000932575	-0.00088338	-0.000203124	0.000545321	-0.000937667	0.000545721	-0.000906492	1.6e-06	-0.000217306	-0.000934039	-0.000314585	-0.00043339	-0.000362037	-0.000725036	-0.00117	-0.000459137	-0.00146	-4.29e-05	-0.000781711	-0.000768021	-0.000407551	-0.000590227	-0.000330713	-0.00111	-0.000811757	-0.0011	-0.00113	-0.00153	-0.000801201	0.000119712	-0.000457584	-0.000966627	-0.000634513	-0.000937112	-0.0011	0.000265066	-0.000508825	-0.00127	0.00088258	-0.000370581	-0.00156	-0.00038189	-0.00084535	-0.000273455	-0.000193231
11445.5	-0.000558707	0.000100724	-0.00084095	-0.000197573	-0.000935181	-0.000560694	-0.000401285	0.00057201	-0.000389929	0.000999959	-0.000971958	-4.97e-05	-0.00068665	-0.000711331	-0.000340243	-0.000294816	-0.000374086	-0.000322297	-0.00083108	-0.000784646	-0.00148	-0.000226142	-0.00054407	-0.000633463	-0.000144641	-0.000522112	-0.000310369	-0.0013	-0.000362744	-0.000704152	-0.00145	-0.00147	-0.000872496	0.000265963	-0.000746521	-0.00123	-0.00066451	-0.000768063	-0.00126	-1.16e-06	-0.000676855	-0.000844655	0.000847591	-0.000467366	-0.00157	-0.000204048	-0.000985462	-0.000126993	2.39e-05
11445.8	-0.000496442	0.000371072	-0.000624717	-8.29e-05	-0.000807882	-0.000370059	-0.000478889	0.000391157	-7.71e-05	0.000979362	-0.00103	2.46e-06	-0.00122	-0.000566506	-0.000568223	-0.000450592	-0.000312725	0.000149747	-0.000349345	-0.00121	-0.00136	-0.000234784	-0.000243146	-0.000538785	2.35e-05	-0.000630049	-0.000366609	-0.00129	1.95e-05	-0.000458849	-0.00147	-0.00147	-0.00103	0.000131309	-0.000914343	-0.0014	-0.000519119	-0.000711277	-0.00116	-9.76e-05	-0.000560361	-0.000237085	0.00080541	-0.000390932	-0.00148	-0.00023131	-0.000923247	-8.07e-05	1.9e-05
11446	-0.0004078	0.000606406	-0.000295682	0.000240216	-0.000610211	-0.000624231	-0.000232768	0.000296868	-0.000264199	0.000490831	-0.00111	-2.18e-05	-0.00143	-0.000618736	-0.000861788	-0.000946625	-0.000195109	0.000365435	-0.000238658	-0.00142	-0.00101	-7.48e-05	-0.000163152	-0.000389142	1.41e-05	-0.000862972	-0.000572044	-0.00123	0.000203008	-0.000592361	-0.00104	-0.00133	-0.00123	-8.45e-05	-0.000978884	-0.00156	-0.000214151	-0.000831545	-0.000665139	-3.42e-05	-0.000220125	-8.48e-05	0.000843562	-0.000211047	-0.00151	-0.000440829	-0.00067773	-0.000180455	-0.00018099
11446.2	-0.000310355	0.000667869	4.88e-05	0.000365044	-0.000448735	-0.00105	0.000107912	0.000331116	-0.000722727	-9e-05	-0.00116	-0.000131196	-0.00128	-0.000640906	-0.000936877	-0.00145	-0.000161234	0.000275309	-0.000586935	-0.0013	-0.00045539	5.99e-05	-0.000337041	-0.000192222	-0.000191699	-0.00104	-0.000807214	-0.00123	0.000118581	-0.00085468	-0.000455974	-0.000928532	-0.00123	-0.000115226	-0.000988789	-0.00166	8.57e-05	-0.000897571	-9.94e-05	7.44e-05	5.46e-05	-0.000509288	0.000892168	-3.45e-06	-0.00167	-0.000574591	-0.000458059	-0.000295719	-0.000416806
11446.5	-0.000168165	0.000395671	0.000381919	0.000243141	-0.000426352	-0.00123	0.000171831	0.000276606	-0.00105	-0.00030351	-0.00107	-0.000145768	-0.00114	-0.000355093	-0.000676829	-0.00158	-0.000210123	9e-06	-0.00103	-0.00104	0.000138968	-3.03e-05	-0.000624589	-0.000114395	-0.000377236	-0.000944469	-0.00091745	-0.0012	-0.000159865	-0.000826759	-0.000150222	-0.000439411	-0.000934571	5.3e-05	-0.000954748	-0.00153	0.000294574	-0.000605025	7.95e-05	0.000172538	0.000113003	-0.00109	0.00080363	0.000209147	-0.0018	-0.000492203	-0.000432715	-0.000351998	-0.000431643
11446.8	-5.76e-05	-9.04e-05	0.000608558	0.000188791	-0.000554861	-0.00104	-9.83e-05	6.3e-06	-0.00108	-3.98e-05	-0.000868021	4.01e-06	-0.00121	0.000174617	-0.000206801	-0.00123	-0.000174782	-0.000311977	-0.0012	-0.000836311	0.00054316	-0.000327499	-0.000839155	-0.000302145	-0.000327372	-0.000534108	-0.000842906	-0.000967871	-0.000463906	-0.000451252	-0.000196166	-0.000118981	-0.00051889	0.000171717	-0.000840608	-0.00113	0.000382255	-1.34e-05	-0.000213529	0.000329907	6.34e-06	-0.00136	0.000514941	0.000340895	-0.00178	-0.000202475	-0.000605432	-0.000369221	-6.5e-05
11447	-5.31e-05	-0.000424701	0.000576431	0.000375042	-0.000732796	-0.000647937	-0.000470607	-0.0003675	-0.000922215	0.000340232	-0.000665532	0.000171375	-0.00119	0.000614876	0.000215184	-0.000703469	-4.11e-05	-0.000543865	-0.00105	-0.000663813	0.000602553	-0.000597681	-0.000809396	-0.000668325	-0.00013375	-0.000111186	-0.000574253	-0.000531092	-0.000733216	-9.44e-05	-0.000279985	3.57e-05	-0.000236157	0.000126474	-0.000692893	-0.000676005	0.000336334	0.000422676	-0.000666495	0.000608814	-0.000100766	-0.00121	0.000189163	0.000305624	-0.0015	0.000196847	-0.000822281	-0.000343392	0.000524631
11447.2	-0.000106717	-0.000379682	0.000238749	0.000615938	-0.000769804	-0.000360823	-0.00070211	-0.000581987	-0.000760398	0.000342117	-0.000453077	0.000174203	-0.000720972	0.000697076	0.00039392	-0.000387118	-4.33e-05	-0.000504191	-0.000769479	-0.000405434	0.000307065	-0.00064342	-0.000520123	-0.000909183	-8.56e-05	3.45e-05	-0.000100073	-0.000113486	-0.00096757	-0.000123636	-0.000155806	6.54e-05	-0.00023428	1.42e-05	-0.000676564	-0.000457149	0.000299393	0.000408115	-0.000976222	0.00091568	-3.21e-05	-0.000817246	0.000102574	0.000212624	-0.00103	0.000514471	-0.000893972	-0.000265688	0.000985346
11447.5	-0.000164559	-0.00014655	-0.000212606	0.000596629	-0.000502211	-0.000408765	-0.000716072	-0.000403871	-0.00071746	-0.000172461	-0.000175176	-2.09e-05	-1.52e-05	0.000452207	0.000357296	-0.000456304	-0.00031925	-0.000213654	-0.000563742	-0.000102134	-0.000260404	-0.000450942	-0.000211339	-0.000799863	-0.000299385	-3.67e-05	0.000484269	0.000100292	-0.00105	-0.000549902	7.04e-05	-0.00011471	-0.000454411	-0.000113368	-0.000859221	-0.000560081	0.000479024	0.000147316	-0.00107	0.00112	0.00025973	-0.000437102	0.000321891	0.00025006	-0.000642847	0.000562454	-0.000775327	-0.00022814	0.0011
11447.8	-0.000244817	-7.3e-05	-0.000479589	0.000224371	-4.92e-05	-0.000765347	-0.000598789	0.000139284	-0.000830617	-0.000848616	4.22e-05	-0.000272878	0.00033552	0.000109992	0.000302801	-0.000735653	-0.000623615	3.47e-06	-0.0005395	6.12e-05	-0.000877393	-0.000145686	-0.000124172	-0.000456158	-0.00065951	-0.000197596	0.00087942	0.000121291	-0.000864423	-0.00111	0.000183212	-0.000483393	-0.000696245	-0.000236998	-0.00109	-0.000753483	0.000812119	-1.05e-05	-0.00109	0.0012	0.000520175	-0.000287263	0.000641339	0.00037041	-0.000594052	0.000354951	-0.000578784	-0.000325388	0.000882775
11448	-0.000357281	-0.000195255	-0.000461726	-0.000288742	0.000180103	-0.00115	-0.000462831	0.000681228	-0.000950924	-0.00115	4.11e-05	-0.000446578	0.000142571	-0.000185671	0.000328989	-0.000898634	-0.000632279	-0.000129101	-0.000691593	-2.01e-05	-0.00124	0.000119625	-0.000209999	-0.000186565	-0.00108	-0.000563025	0.000852713	-3.73e-05	-0.000575967	-0.00153	0.000118517	-0.000845213	-0.000745274	-0.000204968	-0.00116	-0.00080512	0.00101	3.24e-05	-0.00125	0.00117	0.000386604	-0.000455653	0.000839555	0.000356336	-0.000850227	0.000149342	-0.000435786	-0.000488568	0.000513518
11448.2	-0.000439887	-0.000229886	-0.000297653	-0.000647358	-4.18e-05	-0.00127	-0.000348272	0.000809101	-0.000852549	-0.000823527	-0.000110599	-0.000540524	-0.00023583	-0.000414531	0.000309153	-0.000750036	-0.000333719	-0.000561436	-0.000948991	-0.000213157	-0.00124	0.000280865	-0.000240908	-0.000153422	-0.0015	-0.00112	0.000525464	-0.000459049	-0.000473595	-0.0017	-0.00012852	-0.00107	-0.000531014	7.23e-05	-0.00106	-0.000803518	0.000896636	0.000113117	-0.00157	0.000951852	-0.000150647	-0.000776765	0.000806577	0.000180716	-0.00111	0.000226797	-0.000369167	-0.000632254	0.000189113
11448.5	-0.000427721	-5.75e-06	-0.000136928	-0.000726001	-0.000462722	-0.00102	-0.00025028	0.000432043	-0.000539331	-0.000118841	-0.000222103	-0.000586354	-0.000448719	-0.000515321	3.49e-05	-0.000389567	8.89e-05	-0.00106	-0.00117	-0.000312765	-0.000987835	0.000301232	-0.000154917	-0.000290794	-0.00173	-0.00146	0.000234485	-0.00112	-0.000611033	-0.00167	-0.000518313	-0.00111	-0.000172018	0.000393943	-0.000914496	-0.000959591	0.000571249	2.79e-05	-0.00172	0.000584932	-0.000703913	-0.000947444	0.000580529	-1.46e-05	-0.00101	0.000495022	-0.000269544	-0.000852845	-2.14e-05
11448.8	-0.000370733	0.000352975	-5.1e-05	-0.000609025	-0.000623577	-0.000633018	-0.000168944	-0.000144055	-0.000195528	0.000466801	-0.000192356	-0.00058805	-0.000442886	-0.000439587	-0.000596154	-3.88e-05	0.000445003	-0.00138	-0.00117	-0.000327388	-0.000742172	0.000111385	-7.18e-05	-0.000411869	-0.00158	-0.00125	0.000127444	-0.00177	-0.000741764	-0.00155	-0.000756096	-0.000914841	0.000147549	0.000498728	-0.000716513	-0.00121	0.00027179	-0.000243227	-0.00149	0.000295533	-0.000905643	-0.000872173	0.000332383	-0.000212272	-0.000511928	0.000469371	-6.96e-05	-0.00122	-0.000110802
11449	-0.00042857	0.000645574	-2.05e-05	-0.000459719	-0.000319906	-0.000433402	-0.000108268	-0.000494599	7.17e-05	0.000682486	-2.62e-05	-0.000577375	-0.000287989	-0.000240397	-0.00142	0.000236096	0.000584995	-0.00141	-0.000818005	-0.000416164	-0.000679978	-0.000198631	-2.52e-05	-0.000426596	-0.0011	-0.000708951	1.87e-05	-0.00205	-0.000625275	-0.00142	-0.000551587	-0.000597716	0.000245173	0.000332086	-0.000450096	-0.00122	0.000218765	-0.000494303	-0.00104	0.000270856	-0.000734831	-0.000661624	0.000205239	-0.000521085	6.99e-05	-0.000105836	0.000166888	-0.00146	-3.15e-05
11449.2	-0.00069227	0.000706804	6.95e-05	-0.000406698	0.000211617	-0.000557967	-6.07e-05	-0.000427377	0.000218823	0.000604195	0.000205601	-0.000582221	-6.51e-05	-3.39e-05	-0.00195	0.000480311	0.000495137	-0.00127	-0.000267632	-0.000535287	-0.000739119	-0.000349954	6.61e-05	-0.000407223	-0.000619012	-0.000291959	-0.000243718	-0.00184	-0.000312457	-0.00133	-0.000114549	-0.000490511	1.68e-05	-4.09e-06	-0.000221202	-0.000817604	0.000400809	-0.000536723	-0.00065022	0.000456829	-0.00045903	-0.000395761	0.000151568	-0.000864428	0.000281683	-0.000833849	0.000390784	-0.00118	0.000208916
11449.5	-0.000960859	0.000501484	0.000297422	-0.000460239	0.000556154	-0.000854531	-2.24e-05	-0.000116624	0.00023366	0.000342685	0.000373972	-0.000580781	9.58e-05	7.1e-05	-0.00176	0.000652882	0.000278461	-0.00116	0.000176741	-0.000445185	-0.000706094	-0.000192359	0.000135681	-0.000424881	-0.000411938	-0.000179658	-0.000486522	-0.00136	-4.1e-05	-0.00121	9.1e-05	-0.000750252	-0.000393033	-0.000369944	-9.42e-05	-0.000232761	0.000552255	-0.000477221	-0.000326002	0.000660059	-0.000315792	-0.000177199	1.82e-05	-0.000935208	-1.99e-05	-0.0011	0.00061227	-0.000392237	0.000425011
11449.8	-0.000874416	0.000224092	0.000539513	-0.000560702	0.000513072	-0.00108	-6.25e-05	5.73e-05	0.000216867	-6.72e-05	0.000338935	-0.000559574	8.51e-06	9.14e-05	-0.000945412	0.000661856	-4.77e-07	-0.00108	0.000303097	-0.000129423	-0.000470831	0.000108489	-1.52e-05	-0.000439843	-0.000552335	-0.000286916	-0.000520845	-0.00098812	4.55e-05	-0.000904941	-6.17e-05	-0.00109	-0.000689776	-0.000575316	-5.88e-06	8.25e-05	0.000473921	-0.000549055	-4.35e-05	0.000720116	-0.000261444	-0.000100923	-0.000211434	-0.000579371	-0.000505818	-0.000803875	0.000820967	0.000376444	0.000437522
11450	-0.000393498	1.84e-05	0.000566882	-0.000676625	0.000259381	-0.0011	-0.000254424	-9.07e-05	0.000270776	-0.000552171	4.88e-05	-0.000533277	-0.000386088	0.000127354	-1.61e-05	0.000504945	-0.0003357	-0.000932497	0.000137164	7.13e-05	-0.000163963	0.000225885	-0.000386554	-0.000392531	-0.0008831	-0.00052408	-0.000473856	-0.000894593	-6.25e-06	-0.000412475	-0.000376754	-0.00119	-0.000712452	-0.000476612	9.91e-05	2.14e-05	0.000262972	-0.000727368	4.04e-05	0.000654149	-4.4e-05	-8.91e-05	-0.000316527	-5.07e-05	-0.000687119	-0.000314932	0.000961905	0.000586079	0.000297515
11450.2	0.000149863	-0.000214566	0.000283592	-0.000741235	4.07e-05	-0.00102	-0.000488438	-0.000401416	0.000308622	-0.000971472	-0.000381391	-0.000533894	-0.000860348	0.000198704	0.000506002	0.000250361	-0.00066193	-0.000708574	-0.000141188	-6.9e-05	-5.18e-05	-1.89e-05	-0.000698103	-0.00026087	-0.00111	-0.000867322	-0.000522899	-0.00102	-4.24e-05	1.09e-06	-0.000668426	-0.00106	-0.000540238	-0.000141583	0.000198441	-0.000127067	5.35e-05	-0.000778342	-0.000150048	0.000681338	0.000468823	-4.91e-05	1.69e-05	0.000297677	-0.000419981	8.51e-05	0.000922103	0.000191617	0.000148777
11450.5	0.000426902	-0.000525738	-0.000134827	-0.000664898	-0.000129096	-0.00102	-0.000539072	-0.000639452	0.000184252	-0.00125	-0.000732259	-0.000539452	-0.00106	0.00018712	0.000422598	-4.62e-05	-0.000830919	-0.000492429	-0.000372181	-0.000290066	-0.00025043	-0.000470408	-0.000772592	-5.41e-05	-0.00107	-0.00126	-0.000586737	-0.00115	2.03e-05	5.31e-05	-0.000886365	-0.000824916	-0.000418003	0.000208932	0.000244557	-0.000222894	-0.000182568	-0.000610512	-0.000412365	0.000945031	0.00107	-6.75e-05	0.000799039	0.000398573	2.66e-05	0.000407192	0.000653077	-0.000363128	-6.59e-05
11450.8	0.000379474	-0.000701834	-0.000374059	-0.000492065	-0.000310039	-0.00107	-0.00038502	-0.000722518	-5.08e-05	-0.00139	-0.000813384	-0.000443406	-0.000865236	-1.51e-05	2.25e-06	-0.000297211	-0.00071004	-0.000315971	-0.000448694	-0.000197447	-0.000568403	-0.000762715	-0.000732454	0.000180958	-0.000877184	-0.00152	-0.000521842	-0.00105	6.71e-05	-0.000182536	-0.0011	-0.000504008	-0.000475683	0.000411026	0.000189899	-0.000406476	-0.000411452	-0.000388487	-0.000557585	0.00126	0.00134	-0.000203705	0.00156	0.00036	0.000395628	0.000683764	0.000333311	-0.000569301	-0.000487247
11451	0.000247192	-0.000548644	-0.000262287	-0.000322073	-0.000322009	-0.00092405	-0.000240922	-0.000706771	-0.000216117	-0.00142	-0.000556284	-0.000175201	-0.000443218	-0.000329888	-0.00019788	-0.000361472	-0.000295877	-0.000136522	-0.000387324	0.000171574	-0.000701104	-0.00074963	-0.000725093	0.000367842	-0.00076543	-0.0014	-0.00035285	-0.000820789	-6.55e-05	-0.000341387	-0.0013	-0.000173347	-0.00058114	0.000470085	4.92e-05	-0.000644431	-0.000503241	-0.000350762	-0.000568889	0.00131	0.00111	-0.000270121	0.00181	0.000264212	0.000645274	0.000866041	0.000178421	-0.000336208	-0.000984913
11451.2	0.000326603	-0.000214451	0.00010454	-0.000152702	-3.24e-06	-0.000610866	-0.000273317	-0.000727496	-0.000230112	-0.00134	-9.07e-05	0.000149129	-0.000150787	-0.000573824	0.000154894	-0.000209537	0.000286118	-2.16e-05	-0.000353869	0.000361318	-0.00063259	-0.00065778	-0.000708141	0.000419114	-0.000775582	-0.000964166	-0.000231252	-0.000764005	-0.000337627	-0.000198315	-0.00125	6.65e-06	-0.000560238	0.000487559	-4.1e-05	-0.00065418	-0.000445659	-0.000527545	-0.00045033	0.00105	0.000601753	-7.54e-05	0.00158	0.000225987	0.000790549	0.000974773	0.000188543	-3.1e-05	-0.00122
11451.5	0.000658998	-8.08e-05	0.000431711	3.33e-05	0.00035883	-0.000400781	-0.000453701	-0.000860068	-0.000139072	-0.00125	0.000313015	0.000317357	-0.000210563	-0.000624501	0.000769164	-3.91e-05	0.000836452	-0.000176104	-0.000423575	5.56e-05	-0.000647964	-0.000691027	-0.000571023	0.000249213	-0.000845867	-0.000516182	-0.00028695	-0.000912197	-0.000538901	9.42e-05	-0.000660289	3.31e-05	-0.000455046	0.00056049	7.25e-05	-0.000374647	-0.000304584	-0.000646088	-0.000210589	0.000807461	0.000168832	0.000248807	0.00122	0.000325736	0.000803337	0.00107	0.000278765	2.68e-05	-0.00106
11451.8	0.000993505	-0.000314493	0.000422114	0.000185085	0.000368673	-0.000402804	-0.000646597	-0.001	-7.24e-05	-0.00114	0.000425967	0.000289539	-0.00049344	-0.000491188	0.00103	-9.91e-05	0.00109	-0.000672784	-0.00047025	-0.00055197	-0.000869114	-0.000762492	-0.000343678	-0.000127515	-0.00104	-0.000208429	-0.000448654	-0.000994642	-0.000559796	0.000167567	0.000267522	-7.4e-06	-0.000514108	0.000716494	0.000386183	-9.43e-05	-6.31e-05	-0.000477094	2.2e-05	0.000675892	-5.55e-05	0.000357267	0.000913954	0.000459465	0.000684605	0.00112	0.000423624	-8.93e-05	-0.000640039
11452	0.00109	-0.000623548	7.11e-05	0.00027455	9.16e-05	-0.000467697	-0.000764857	-0.00106	-0.000121836	-0.000812635	0.000238249	0.000202024	-0.000713604	-0.000375639	0.000653007	-0.000419828	0.000900763	-0.0012	-0.000368066	-0.000995974	-0.00111	-0.000737699	-0.000193833	-0.000552766	-0.00141	5.19e-05	-0.000519337	-0.000905921	-0.00047556	-0.000141828	0.000934085	-0.000145221	-0.000878357	0.000887336	0.000725182	-3.67e-05	0.000261405	-0.000142556	8.88e-05	0.000434475	-9.98e-05	5.58e-05	0.000614972	0.000459179	0.000525005	0.00111	0.000606786	-0.000144009	-0.000138938
11452.2	0.000884808	-0.000643084	-0.00028296	0.000350351	-0.000162186	-0.000486446	-0.000781299	-0.00105	-0.000233221	-0.000225276	-5.76e-05	0.000105771	-0.00077658	-0.000469302	-8.59e-05	-0.000807484	0.000453698	-0.00135	-0.000166755	-0.00101	-0.0012	-0.000634278	-0.000313156	-0.000860584	-0.00172	0.000315901	-0.000436926	-0.000854606	-0.000404255	-0.000562709	0.000958604	-0.000447448	-0.00131	0.00101	0.000908223	-0.000115816	0.000552954	7.64e-05	-5.17e-05	7.04e-05	-7.64e-06	-0.000489255	0.000387918	0.000347059	0.000450493	0.00108	0.000812785	-9.92e-05	0.000326045
11452.5	0.000470882	-0.000443172	-0.000336832	0.000419917	-0.000372854	-0.000469821	-0.000658162	-0.000965139	-0.000244957	0.000348641	-0.000328946	-1.8e-05	-0.000759465	-0.000610608	-0.000712272	-0.000987278	0.000111288	-0.00115	-3.49e-05	-0.00067117	-0.0012	-0.00056164	-0.000745249	-0.00101	-0.00159	0.000429433	-0.000274794	-0.000971916	-0.000348002	-0.000670945	0.000491565	-0.00085799	-0.00143	0.00111	0.000930761	-0.000157194	0.000760446	0.00010523	-0.000307845	-1.17e-05	0.000130293	-0.000875743	0.000396035	0.000280798	0.000489154	0.000994246	0.00104	-0.000124647	0.000590678
11452.8	5.97e-05	-0.000337885	-0.00013535	0.000364055	-0.000627059	-0.000405003	-0.000390754	-0.000733994	-4.19e-05	0.000601554	-0.00062324	-4.24e-05	-0.000688145	-0.000500726	-0.000975624	-0.000831523	5.35e-06	-0.000899816	-9.69e-05	-0.000272823	-0.00122	-0.00059907	-0.00128	-0.00104	-0.00102	0.000255467	-6.62e-05	-0.00106	-0.000249692	-0.000378675	-5.05e-05	-0.00124	-0.00114	0.00125	0.000897559	-8.02e-05	0.00090684	5.34e-05	-0.000483627	0.000444659	0.000184183	-0.000832917	0.0005905	0.000333185	0.000487359	0.000779442	0.00122	-0.000320344	0.000503984
11453	-9.48e-05	-0.00036228	-2.92e-06	0.000118423	-0.000684328	-0.000321316	-0.000109903	-0.000427107	0.00029642	0.000585252	-0.000987639	0.000174599	-0.000473198	-0.000180939	-0.00103	-0.000518989	1.25e-05	-0.000728677	-0.000331593	-3.14e-05	-0.00123	-0.000668089	-0.0016	-0.000891383	-0.000452674	-0.000140001	0.000180012	-0.000837772	-0.000178971	3.23e-06	-0.000321145	-0.00145	-0.000676125	0.00134	0.000819948	7.08e-05	0.000959352	-3.4e-05	-0.000402407	0.00119	0.000118892	-0.000417669	0.00081611	0.000472583	0.000245678	0.000517038	0.0012	-0.000548223	0.000156869
11453.2	6.28e-05	-0.000343165	-0.000177033	-0.000229147	-0.000280051	-0.000296797	-2.79e-05	-0.000244805	0.000520172	0.00058318	-0.00137	0.000446442	-8.74e-05	1.29e-05	-0.00112	-0.000319344	-8.12e-05	-0.000564206	-0.000641114	2.95e-05	-0.00118	-0.000574946	-0.00152	-0.000539481	-0.000308087	-0.000581845	0.000422839	-0.000388049	-0.000247703	0.000146749	-0.00016967	-0.00137	-0.000323192	0.00118	0.00065544	0.000172607	0.000883026	-0.000161186	-0.00010991	0.00176	-3.27e-05	5.32e-05	0.00107	0.000622137	-0.000147684	0.000370883	0.000927477	-0.000602897	-0.000136471
11453.5	0.000331463	-0.000306993	-0.000551607	-0.000553257	0.000375877	-0.000238156	-0.000240395	-0.000274707	0.000490025	0.00065629	-0.00159	0.000427334	0.000314972	-9.53e-05	-0.00119	-0.000289966	-0.000398362	-0.000358029	-0.000988307	2.23e-05	-0.00102	-0.000257852	-0.00105	-9.91e-05	-0.000441663	-0.000912211	0.000579116	-0.000176211	-0.000432898	-2.18e-06	0.000329354	-0.00104	-0.000139906	0.000643444	0.000514575	0.000193111	0.000731831	-0.000254444	0.000119288	0.00176	-0.000169663	0.000237194	0.00137	0.000691901	-0.000276493	0.000368	0.000509338	-0.000481138	-0.000200819
11453.8	0.000480501	-0.000443821	-0.000814444	-0.00074123	0.000796499	5.59e-06	-0.00056102	-0.000430555	0.000350592	0.000592487	-0.00136	9.03e-05	0.000516453	-0.000392531	-0.000998615	-0.00037491	-0.000804622	-0.000162762	-0.0014	-3.3e-05	-0.000853663	7.56e-05	-0.000426023	9.31e-05	-0.000412154	-0.00103	0.000554214	-0.000350657	-0.000631845	-0.00029173	0.000868599	-0.000730477	1.82e-05	-6.2e-05	0.000592613	0.000223741	0.000554239	-0.000233839	8.45e-05	0.00107	-7.63e-05	9.78e-05	0.00158	0.000658751	6.04e-05	0.000381067	0.000162383	-0.0003509	-0.000131861
11454	0.000408793	-0.000662744	-0.000847722	-0.000722486	0.000770546	0.000326212	-0.000657129	-0.000528265	0.000227738	0.000262911	-0.000640438	-0.000308427	0.000394564	-0.000670628	-0.000569169	-0.00057011	-0.00102	-4.16e-05	-0.00175	-0.000242325	-0.00079077	0.000166071	6.35e-05	-0.000241552	-0.000185267	-0.000967043	0.00028404	-0.000502204	-0.000734841	-0.00055664	0.00105	-0.000671754	0.000271725	-0.000581396	0.000866279	0.000340009	0.00031823	-0.000115066	-0.000104063	1.9e-05	0.000305551	-9.07e-05	0.00157	0.000553444	0.000541705	0.000368672	0.000104717	-0.000292173	-4.25e-05
11454.2	0.000155379	-0.000568721	-0.000849882	-0.000561171	0.00045881	0.000474711	-0.000410279	-0.000409062	1.33e-05	-0.000194726	0.000234755	-0.000656785	2.31e-06	-0.000743667	-0.00021815	-0.000838292	-0.000937555	8.27e-06	-0.00177	-0.000586997	-0.00079731	-1.56e-05	0.000238877	-0.000888759	-0.000118852	-0.000849101	-0.000226794	-0.000332469	-0.000721334	-0.000764535	0.00068996	-0.000771351	0.000581041	-0.000766636	0.00104	0.000528236	5.47e-05	5.09e-05	-0.000188328	-0.000800476	0.000688177	-9.75e-05	0.00134	0.000338891	0.00075419	0.000509315	0.000440668	-0.000245238	9.66e-05
11454.5	-0.000177977	-8.12e-05	-0.001	-0.000421141	0.000155381	0.000323897	-6.83e-05	-0.000131981	-0.000356911	-0.000609876	0.000746338	-0.000976567	-0.000459583	-0.000547235	-0.000184261	-0.00103	-0.00064238	3.09e-05	-0.00134	-0.000839609	-0.000693641	-0.000265538	0.00010316	-0.00129	-0.000440235	-0.000820756	-0.000841063	-1.34e-05	-0.000807146	-0.000941361	4.28e-05	-0.000736912	0.000797444	-0.000695842	0.000873382	0.000716693	-8.05e-05	0.000279501	-7.1e-05	-0.00109	0.000794368	4.35e-05	0.000929047	-5.96e-05	0.000652519	0.00085789	0.00103	-0.000175229	0.000381413
11454.8	-0.000566884	0.000334173	-0.00121	-0.000398419	3.68e-05	-0.000167581	5.27e-05	7.55e-05	-0.000689563	-0.000923594	0.000613804	-0.00115	-0.000781474	-0.000206647	-0.000329159	-0.00107	-0.000361337	8.64e-06	-0.000753447	-0.000844177	-0.000352892	-0.000382746	-0.00016696	-0.00114	-0.000981981	-0.000896212	-0.00123	0.000196423	-0.00123	-0.000992493	-0.000434058	-0.00048443	0.000803349	-0.000483053	0.000414116	0.00078446	8.65e-06	0.000623608	9.77e-05	-0.000952161	0.000650095	0.000172648	0.000414835	-0.000499221	0.000471654	0.00113	0.00146	-0.000128612	0.000841362
11455	-0.00102	0.000228556	-0.00123	-0.000445838	9.68e-06	-0.000914911	-0.000104957	0.000105392	-0.000734353	-0.00103	7.95e-05	-0.00109	-0.0008564	8.62e-05	-0.000366123	-0.000974008	-0.000287083	-0.000153799	-0.000410074	-0.000765698	0.000136467	-0.000306307	-0.000401275	-0.000620347	-0.00136	-0.00103	-0.00108	0.000189179	-0.00188	-0.000764442	-0.000511821	-0.000263488	0.000573174	-0.000249193	-2.57e-05	0.000617655	0.00020481	0.000955677	0.000104322	-0.000633968	0.000455662	0.000200349	-1.8e-05	-0.000592553	0.000354945	0.00112	0.00139	-8.94e-05	0.00135
11455.2	-0.00144	-0.000313052	-0.000988396	-0.000436654	-0.000205465	-0.00153	-0.000416465	8.92e-05	-0.000553482	-0.000822271	-0.000304973	-0.000963621	-0.000691694	0.000271341	-0.000337517	-0.000807214	-0.000391156	-0.000479468	-0.00040271	-0.000877047	0.000465233	-0.000177748	-0.000596565	-0.000181671	-0.00135	-0.00128	-0.000435479	-2.9e-05	-0.00236	-0.000328806	-0.000307751	-0.000327359	0.000129117	-6.08e-05	-0.000194378	0.000269254	0.000289549	0.000962693	-1.85e-05	-0.000277785	0.000359131	0.000135135	-0.000152097	-0.000166463	0.000308875	0.000991395	0.000853143	8.8e-05	0.00165
11455.5	-0.00156	-0.000798414	-0.000609235	-0.000282586	-0.000698746	-0.00161	-0.000703957	0.000164992	-0.000453353	-0.000457761	-0.000241345	-0.00095324	-0.000424411	0.000389994	-0.000477417	-0.00059565	-0.000497441	-0.000809496	-0.00048785	-0.00114	0.000370912	-0.000202687	-0.00080859	-7.88e-05	-0.00112	-0.0016	0.000249583	-0.000338029	-0.00243	-7.7e-06	8.2e-06	-0.000581133	-0.000440916	0.000192091	-0.000161237	-6.59e-05	0.000190174	0.000537577	2.23e-05	5.77e-05	0.000312178	3.59e-05	2.72e-05	0.000453516	0.000409234	0.00105	0.000208149	0.000493006	0.00154
11455.8	-0.0013	-0.000874846	-0.00029489	-7.45e-05	-0.0012	-0.00118	-0.000724757	0.000250915	-0.000545153	-0.000324527	0.000147518	-0.000992967	-0.00022894	0.000339318	-0.000769409	-0.000427129	-0.000518747	-0.000964425	-0.000502569	-0.00118	-3.35e-05	-0.000444821	-0.000995499	-0.00019423	-0.000901716	-0.00174	0.000487672	-0.000565046	-0.0022	-3.3e-05	0.000355082	-0.000691662	-0.000897023	0.000617513	-0.000131689	-0.000282211	1.28e-07	4.47e-06	0.00031005	0.000307481	0.000194078	-7.57e-05	0.000360305	0.000835357	0.000681894	0.0013	-0.000207424	0.000925518	0.00106
11456	-0.000801432	-0.000703255	-0.000174501	-1.54e-05	-0.00143	-0.000714924	-0.000406357	0.000174368	-0.000654712	-0.000657828	0.000552488	-0.00091775	-0.00018895	-5.35e-05	-0.000977795	-0.000392114	-0.000486639	-0.000921974	-0.000522353	-0.000752385	-0.000279321	-0.0007961	-0.00104	-0.000379775	-0.000795996	-0.00154	0.000147149	-0.000622953	-0.00195	-0.000332984	0.000612719	-0.000467885	-0.000919202	0.00106	-0.000232776	-0.000404929	-0.00023103	-0.000200571	0.000551343	0.000485641	4.16e-05	-0.000224683	0.000785465	0.000854259	0.000946972	0.00149	-0.000266889	0.000978503	0.000520317
11456.2	-0.000393733	-0.000652429	-0.000242149	-0.000180029	-0.00138	-0.000507216	-2.85e-05	-7.18e-05	-0.000687412	-0.0012	0.000689967	-0.000741573	-0.000289598	-0.000667329	-0.00103	-0.000492825	-0.000452119	-0.000825426	-0.000627643	-8.09e-05	1.57e-05	-0.00112	-0.000890503	-0.000645768	-0.000819978	-0.00103	-0.000481538	-0.00057673	-0.00175	-0.000702898	0.000657425	-5.47e-05	-0.00046466	0.0012	-0.000487822	-0.000445865	-0.000562122	3.21e-05	0.000563154	0.000702225	5.57e-05	-0.000359433	0.00132	0.000693085	0.00103	0.00138	-4.74e-05	0.000486492	0.00017693
11456.5	-0.000298076	-0.000743417	-0.000417919	-0.000414634	-0.0012	-0.000457224	5.55e-05	-0.00029092	-0.000779791	-0.00148	0.00055056	-0.000562265	-0.00045463	-0.00111	-0.00109	-0.000696403	-0.000427673	-0.000856785	-0.000824237	0.000364379	0.000721267	-0.00138	-0.000658694	-0.000907567	-0.00102	-0.000483759	-0.000965135	-0.000536624	-0.00148	-0.000998119	0.000454472	0.0002048	6.22e-05	0.000907822	-0.000752868	-0.000429974	-0.000935366	0.000402362	0.000478554	0.000929453	0.000340663	-0.000366981	0.00174	0.000620051	0.000968732	0.000981257	0.000371071	-0.000215283	1.38e-05
11456.8	-0.000540071	-0.000788204	-0.000649239	-0.000463932	-0.000970155	-0.00038003	-0.000184232	-0.000283744	-0.000986347	-0.00136	0.000432123	-0.000404171	-0.000557407	-0.00114	-0.0012	-0.000980868	-0.000432687	-0.00105	-0.0011	0.000365816	0.00132	-0.00164	-0.00052893	-0.000940007	-0.0013	-0.000205254	-0.00107	-0.000486659	-0.0011	-0.0011	1.91e-05	9.68e-05	0.000150832	0.000498007	-0.000726129	-0.0004622	-0.00105	0.000530805	0.000430633	0.000975568	0.00068531	-0.00022196	0.00165	0.000743967	0.000851193	0.00062678	0.000903627	-0.000656615	-0.000129616
11457	-0.000927427	-0.000809476	-0.000931532	-0.000259135	-0.000773418	-0.000316205	-0.00049319	-8.64e-05	-0.00109	-0.00109	0.000510718	-0.000327649	-0.000540855	-0.000932689	-0.0012	-0.00123	-0.000540882	-0.00121	-0.00132	5.08e-05	0.00141	-0.00189	-0.000618548	-0.000669073	-0.0013	-0.000384655	-0.000856232	-0.000310261	-0.000694855	-0.00088161	-0.000535246	-0.000241543	-0.000213742	0.000422441	-0.000282341	-0.000533748	-0.00064578	0.00034376	0.000368234	0.000811909	0.000758854	-4.68e-06	0.00104	0.000947491	0.000674588	0.000604729	0.00134	-0.000667816	-0.000279461
11457.2	-0.00112	-0.000892905	-0.00116	1.07e-05	-0.000754947	-0.00035494	-0.000641487	5.68e-05	-0.000890465	-0.000881889	0.000575757	-0.000391761	-0.000462876	-0.000821418	-0.00106	-0.00127	-0.000774452	-0.00116	-0.00126	-0.00033649	0.000971117	-0.00195	-0.0008807	-0.00027802	-0.000843779	-0.000900688	-0.00057021	1e-05	-0.000397629	-0.000412404	-0.000923029	-0.00044865	-0.000533089	0.000773123	0.000317092	-0.000456529	0.000194644	4.47e-05	0.000238173	0.000657323	0.000543986	0.000228881	0.000342368	0.00105	0.000378485	0.000889474	0.00149	-0.000368024	-0.000330732
11457.5	-0.000925467	-0.000915343	-0.00107	0.000158263	-0.000885282	-0.000367954	-0.000578587	-2.86e-06	-0.000473422	-0.000739031	0.000324143	-0.000524025	-0.000389809	-0.000846813	-0.000912309	-0.00119	-0.00103	-0.000899064	-0.000869873	-0.000577614	0.000261162	-0.00168	-0.00116	-2.74e-05	-0.000283883	-0.00145	-0.000461546	0.000267306	-0.000311173	6.71e-06	-0.000894317	-0.000310775	-0.000399085	0.00118	0.0007413	-0.000111153	0.00103	-0.000147166	9.98e-05	0.000697303	0.000349549	0.000452128	5.56e-06	0.000972919	-2.97e-05	0.00118	0.00139	8.02e-07	-0.000254422
11457.8	-0.000508384	-0.000737937	-0.000598826	3.98e-05	-0.000927823	-0.000178089	-0.000442956	-0.000144414	-0.000154033	-0.00064853	-0.00020952	-0.00056711	-0.000407591	-0.0007983	-0.00082161	-0.00121	-0.00117	-0.000635819	-0.000401957	-0.000534291	-0.000386172	-0.00131	-0.00126	-0.000127223	-0.000112384	-0.00183	-0.000704105	0.000246416	-0.000434123	0.000142751	-0.000475692	-1.03e-06	7.71e-05	0.00127	0.0009098	0.000394391	0.00146	-0.000101404	7.08e-05	0.000917973	0.000353056	0.000625321	0.00012054	0.00083765	-0.000471764	0.00128	0.00115	0.000178997	-0.000108996
11458	-0.000155584	-0.000434796	1.71e-05	-0.00045638	-0.000793645	0.000121338	-0.000374608	-0.000133414	-0.000157334	-0.000657073	-0.000630628	-0.000386962	-0.000650026	-0.000592045	-0.000651798	-0.0013	-0.00108	-0.000557821	-0.000203203	-0.000276228	-0.000682226	-0.00119	-0.00111	-0.000615564	-0.000351044	-0.00195	-0.0013	4.51e-05	-0.00062325	3.85e-05	4.08e-05	0.000154114	0.000408632	0.00111	0.000892784	0.000854932	0.00144	0.00021798	0.000229182	0.00119	0.000405309	0.000733592	0.000360962	0.000813282	-0.000816105	0.00119	0.000869673	6.61e-05	7.59e-05
11458.2	4.51e-05	-0.000148014	0.000421446	-0.00111	-0.000627341	0.000305317	-0.000337253	0.000122917	-0.000513299	-0.000730386	-0.000637223	-8.36e-06	-0.00111	-0.000380555	-0.000425481	-0.00121	-0.000796485	-0.000637488	-0.000356832	-2.36e-05	-0.000495207	-0.00135	-0.000790524	-0.00115	-0.00057087	-0.00181	-0.00196	-4.54e-05	-0.000687107	-9e-05	0.000321156	9.25e-05	0.000301253	0.001	0.000705229	0.00113	0.00116	0.000683171	0.00052056	0.00136	0.000307076	0.000839498	0.000417902	0.000890735	-0.000931471	0.000997261	0.000603485	-0.000148961	0.000255593
11458.5	0.000145471	8.48e-05	0.000486466	-0.00139	-0.000589763	0.000349848	-0.000251627	0.000401687	-0.00108	-0.000728834	-0.000393278	0.000308932	-0.00151	-0.000217605	-0.000440964	-0.000906093	-0.000506977	-0.000598294	-0.000615251	0.000108727	-1.87e-05	-0.00144	-0.000551929	-0.00125	-0.000496286	-0.00145	-0.0022	-4.95e-06	-0.000497287	-7.64e-05	0.000255854	9.21e-06	-4.04e-05	0.00105	0.000322969	0.00111	0.000772357	0.00103	0.000749834	0.00131	8.92e-05	0.00102	0.000320366	0.000899796	-0.000735031	0.00080904	0.000500761	-0.000197015	0.000322799
11458.8	0.000171767	0.000301025	0.000430346	-0.00105	-0.000741956	0.000345601	-0.000147104	0.000325634	-0.00153	-0.000570736	-0.000248996	0.000298128	-0.00151	4.23e-05	-0.000889731	-0.000563426	-0.000419689	-0.00028469	-0.000699117	0.000136253	0.000334816	-0.00128	-0.000555909	-0.000799579	-0.000272937	-0.000967416	-0.00183	-3.82e-05	-9.66e-05	7.77e-05	7.56e-05	-1.15e-06	-0.000264861	0.00102	-0.000145559	0.000717899	0.00040818	0.00105	0.000756662	0.00107	-2.65e-05	0.00116	0.000168331	0.000789513	-0.000256476	0.000743345	0.000684707	-1.91e-05	0.000224096
11459	0.000146796	0.000543493	0.000531151	-0.000423865	-0.000983162	0.000224481	-9.53e-05	-0.000152369	-0.00154	-0.000343086	-0.000247228	-1.51e-05	-0.00115	0.000401835	-0.00153	-0.00031918	-0.000538712	6.8e-05	-0.000601587	-4.4e-06	0.000310877	-0.000982914	-0.000803991	-0.00016599	-0.000144468	-0.000650805	-0.00104	-0.000141023	0.000306702	0.000248661	0.00010966	-2.03e-05	-0.000275738	0.000734326	-0.000391455	9.61e-05	0.000186407	0.000781387	0.000627681	0.000801394	0.000157015	0.00102	-7.55e-05	0.000691056	0.00029932	0.000808941	0.00104	0.000228798	9.08e-05
11459.2	0.000130131	0.000807472	0.000747049	-5.87e-05	-0.00102	-0.000182888	-0.000139258	-0.000623244	-0.00111	-0.000235431	-0.000124801	-0.00034473	-0.000753047	0.000602597	-0.0019	-0.000143639	-0.000671133	0.000134875	-0.000581494	-0.000385138	-3.29e-05	-0.000736153	-0.00111	0.000321239	-0.000219226	-0.00069296	-0.000156491	-0.00012183	0.000531907	0.000303852	0.000384513	-7.78e-05	-0.000179717	0.000420839	-0.000182477	-0.00040853	5.87e-05	0.000514028	0.00055203	0.00067856	0.000603539	0.000572761	-0.000292174	0.000643951	0.000682246	0.000850023	0.00129	0.00037596	0.000123768
11459.5	0.000151018	0.00096642	0.000890388	-0.000233723	-0.00068507	-0.000849714	-0.000231386	-0.000721926	-0.000553015	-0.000363955	0.000182234	-0.000482144	-0.000536146	0.000482167	-0.00177	-7.1e-05	-0.000678415	-5.1e-05	-0.00081212	-0.000867367	-0.000509948	-0.000603858	-0.00118	0.000489006	-0.000459925	-0.000921977	0.000477644	2.8e-05	0.000511978	0.000191411	0.000592002	-0.000126439	-7.28e-05	0.000341597	0.000291479	-0.000562471	-0.000152171	0.000368263	0.000465575	0.000718901	0.00103	0.000157314	-0.000199165	0.000491144	0.000817029	0.00070203	0.00128	0.000366684	0.000316418
11459.8	0.000141317	0.000868757	0.000925404	-0.000774106	-0.000272907	-0.00144	-0.000218032	-0.000498312	-0.00020866	-0.000643004	0.000352082	-0.000437586	-0.00042313	0.000209548	-0.00127	-0.000314829	-0.000557354	-0.000223016	-0.00116	-0.00118	-0.000905814	-0.000667669	-0.000927602	0.000225365	-0.000647199	-0.00101	0.000631198	0.000110671	0.000225648	-4.63e-05	0.000512142	-0.000220167	1.19e-05	0.000421051	0.000540478	-0.000417252	-0.000406051	0.000213357	0.000106609	0.000712979	0.00114	0.000115821	0.000238433	0.000179749	0.00082772	0.000405904	0.00104	0.000303204	0.000462096
11460	5.04e-05	0.000594756	0.00084491	-0.00124	-0.000185613	-0.00156	-3.4e-05	-0.000288913	-0.000226317	-0.000773442	0.000171261	-0.000275276	-0.000294535	8.3e-05	-0.000765194	-0.000918929	-0.000308387	-0.00025867	-0.00139	-0.00116	-0.00107	-0.00097795	-0.000666768	-0.00032906	-0.00054722	-0.000876615	0.000339152	3.26e-05	-0.00029057	-0.000317322	0.000293745	-0.00038582	4.69e-05	0.000447656	0.000302327	-0.000120791	-0.000378509	-3.84e-06	-0.000511844	0.000390636	0.000926295	0.000402565	0.000726367	-0.000119139	0.000838885	0.000133677	0.000683012	0.000426303	0.000424363
11460.2	-8.03e-05	0.000410305	0.000601751	-0.00126	-0.000441091	-0.00114	0.000215147	-0.000334949	-0.000521419	-0.000509793	-8.58e-05	-6.27e-05	-0.000162157	0.000193966	-0.000650036	-0.00148	-1.5e-05	-0.000210992	-0.0014	-0.000929038	-0.00111	-0.00135	-0.00077228	-0.000758947	-0.000192614	-0.000653014	1.06e-05	-9.8e-05	-0.000850934	-0.000485729	0.000210817	-0.000471476	5.75e-06	0.000365189	-0.000138774	0.000289186	0.000140508	-9.47e-05	-0.00101	-0.000168832	0.000651888	0.000699572	0.000976276	-0.00023602	0.000793181	-1.35e-08	0.000373585	0.000862376	0.000278753
11460.5	-0.000193648	0.000394934	0.000268082	-0.000873847	-0.000707063	-0.00053608	0.000396157	-0.000568782	-0.000893046	-1.51e-05	-0.000106524	0.000105606	-5.03e-05	0.000369905	-0.001	-0.00154	6.2e-05	-0.000187808	-0.00128	-0.000691948	-0.00135	-0.00149	-0.00118	-0.00080704	0.000143018	-0.000492556	2.08e-05	-0.000137854	-0.00117	-0.000488192	0.000321632	-0.000327425	-0.000118625	0.000267668	-0.000249513	0.000810564	0.000911028	0.000163142	-0.00112	-0.000467005	0.000491258	0.000758167	0.000917506	-0.00014638	0.00065913	2.08e-05	0.000199217	0.00138	0.000153259
11460.8	-0.000266632	0.000372982	2.74e-05	-0.000471586	-0.000738073	-0.000178188	0.000456204	-0.00077844	-0.00123	0.000221992	-8.6e-05	0.000175278	4.63e-05	0.000395503	-0.00148	-0.00105	-0.000239121	-0.000281273	-0.00114	-0.000502207	-0.0018	-0.00136	-0.00157	-0.000609605	0.000229867	-0.00054839	0.000222183	-4.35e-06	-0.00113	-0.000468416	0.000502936	5e-05	-0.000346603	0.000237814	0.000165283	0.00126	0.0014	0.000658143	-0.00104	-0.000146469	0.000394766	0.000538934	0.000713311	9.86e-05	0.000583756	0.000108258	0.000204591	0.00161	8.07e-05
11461	-0.000258215	0.000243668	-9.75e-05	-0.000355906	-0.000592801	-0.000175336	0.000479125	-0.0007999	-0.00141	-0.000110736	-0.000313078	0.000121873	9.95e-05	0.00019375	-0.00158	-0.000389262	-0.000696794	-0.000510798	-0.00101	-0.000329511	-0.00208	-0.00118	-0.00178	-0.000439678	8.78e-05	-0.00089416	0.000146806	0.000285448	-0.000966895	-0.00055427	0.000695495	0.000528721	-0.00066507	0.000265814	0.000840853	0.00139	0.00132	0.00092612	-0.00103	0.000534918	0.000238165	0.000170156	0.00061352	0.00039433	0.000602396	0.000127611	0.000379039	0.00146	9.69e-05
11461.2	-0.000122024	5.81e-05	-0.000336949	-0.000417933	-0.000477032	-0.000344219	0.000603028	-0.000647787	-0.00126	-0.000789508	-0.000575281	-8.05e-05	9.65e-05	-7.72e-05	-0.0012	1.91e-05	-0.000945024	-0.000790327	-0.000927031	-0.00030458	-0.00185	-0.00107	-0.00174	-0.000406673	-0.000147539	-0.00131	-0.000393745	0.00054314	-0.001	-0.000624967	0.000919277	0.000863051	-0.000886902	0.00030192	0.00133	0.00116	0.000855614	0.000656295	-0.000933899	0.00102	2.44e-05	-8.58e-05	0.000659911	0.000616238	0.000482638	1.37e-05	0.000627695	0.00106	0.000259521
11461.5	9.5e-05	-0.00019397	-0.000811985	-0.000359974	-0.00047822	-0.000475761	0.000828155	-0.000499185	-0.000837735	-0.00122	-0.000476326	-0.000334778	8.53e-05	-0.000207166	-0.000678154	7.08e-05	-0.000904332	-0.000990562	-0.00093308	-0.000590753	-0.00126	-0.000930891	-0.00153	-0.000417889	-0.000412987	-0.00155	-0.00107	0.000454516	-0.00123	-0.000493063	0.00111	0.000851075	-0.000703973	0.000337491	0.00127	0.000842241	0.000436672	6.68e-05	-0.00045047	0.00107	-0.000127727	-4.41e-06	0.000683071	0.00070585	0.000121195	-0.000222819	0.00079625	0.000637601	0.000500365
11461.8	0.000302797	-0.000528521	-0.00128	-0.000133692	-0.000451624	-0.000452688	0.000918468	-0.000430396	-0.000570138	-0.000993447	-4.86e-05	-0.000488865	7.67e-05	-0.000184088	-0.000299999	-5.48e-05	-0.000728093	-0.0011	-0.000996103	-0.00108	-0.000671928	-0.000708217	-0.00137	-0.000372809	-0.00074724	-0.00172	-0.00141	-9.69e-05	-0.00132	-0.000196891	0.00108	0.000541949	-0.000115076	0.000407699	0.000709157	0.000720242	0.000362815	-0.000385741	0.000321317	0.000834441	-0.000169466	0.00038493	0.000577083	0.000718177	-0.000291247	-0.000478808	0.000822198	0.000354788	0.000625224
11462	0.00046687	-0.000790626	-0.00142	4.14e-05	-0.000257842	-0.000258907	0.000595871	-0.000331514	-0.000777676	-0.000367466	0.000338797	-0.000546804	2.76e-05	-0.000146232	-4.18e-05	-0.000156395	-0.000555591	-0.00128	-0.00102	-0.00143	-0.000369237	-0.000497054	-0.00134	-0.000292875	-0.00112	-0.00202	-0.00124	-0.000807406	-0.000950169	2.93e-05	0.000800204	0.000177331	0.000435656	0.000570046	0.00015981	0.000835481	0.000579673	-0.000505603	0.000981201	0.000519024	-0.000163276	0.000817909	0.000404885	0.000699939	-0.000537134	-0.00056508	0.000834168	0.000280328	0.000521017
11462.2	0.000541678	-0.000827975	-0.00115	-3.12e-05	-3.01e-06	2.23e-05	-6.49e-05	-0.000184952	-0.00123	7.06e-05	0.000430368	-0.000546147	-6.76e-05	-0.000179955	0.000167988	-0.000174966	-0.000496656	-0.00156	-0.000943733	-0.00137	-0.000401071	-0.000384682	-0.00127	-0.000245607	-0.00129	-0.00224	-0.000779107	-0.00115	-0.000226967	2.19e-05	0.00050422	-4.55e-05	0.000534844	0.000784302	7.14e-05	0.00106	0.000695476	-0.000388459	0.00134	0.000307657	-0.000156632	0.00103	0.000224827	0.000599215	-0.000529694	-0.000308518	0.000971737	0.000319861	0.000344958
11462.5	0.000427797	-0.000703692	-0.000664502	-0.000321539	0.000143885	0.000233768	-0.000597925	-0.000215123	-0.00145	4.72e-05	0.00021269	-0.000403196	-0.000174506	-0.00027973	0.000226343	-0.000190138	-0.000592402	-0.0017	-0.000844021	-0.000869187	-0.0005577	-0.000406733	-0.00101	-0.00024812	-0.00108	-0.00206	-0.000306883	-0.000799443	0.000326179	-0.000196531	0.000431534	-0.000170899	0.000196743	0.000868344	0.000357028	0.00127	0.000380212	-0.000162566	0.00144	0.000320372	-9.14e-05	0.000938671	-9.09e-06	0.000414672	-0.000269022	0.000260107	0.00109	0.000305505	0.000406715
11462.8	0.000113594	-0.000561726	-0.000220244	-0.000601087	0.000150229	0.000246012	-0.000664287	-0.000531746	-0.00126	-0.000229024	-0.000184361	-7.55e-05	-0.000281453	-0.000332083	1.75e-05	-0.000279456	-0.000787904	-0.00149	-0.000804726	-0.000163955	-0.000532735	-0.00056259	-0.00063043	-0.000270227	-0.000609019	-0.00161	2.37e-06	-1.46e-06	0.000287317	-0.000478077	0.000465616	-0.000377011	-0.000285824	0.000712208	0.000645071	0.0013	-0.000258269	9.18e-05	0.00125	0.00049704	0.000137694	0.000632034	-0.000278081	0.000294897	0.000157811	0.000844457	0.000844769	0.000211306	0.00078367
11463	-0.000246055	-0.000419695	-6.21e-06	-0.000671225	1.9e-05	0.000105872	-0.000474018	-0.000824834	-0.000838144	-0.000387603	-0.000503712	0.000245815	-0.000390905	-0.000171744	-0.000358393	-0.000412352	-0.000997535	-0.00101	-0.000786872	0.000388941	-0.000293536	-0.000731035	-0.000346749	-0.000270592	-0.000133588	-0.00128	2.57e-05	0.000679228	-0.000150117	-0.000644305	0.000352197	-0.000629115	-0.000627625	0.000418911	0.000791897	0.000974905	-0.000766174	0.000334307	0.000761164	0.000617732	0.000476625	0.000242375	-0.000386641	0.000368565	0.000534677	0.00113	0.000188959	0.000129753	0.00119
11463.2	-0.000463582	-0.000209274	-2.41e-05	-0.000503022	-0.000289113	1.4e-06	-0.00044248	-0.000727892	-0.00039917	-0.000286862	-0.000498492	0.00025005	-0.000431399	0.000110192	-0.000634074	-0.000584163	-0.00108	-0.000640916	-0.000636628	0.000500383	-0.000128547	-0.000750451	-0.000332272	-0.000253521	0.000111374	-0.00121	-0.000277518	0.000918585	-0.000424042	-0.00062522	0.000115576	-0.000678899	-0.000664069	0.000139465	0.000938091	0.000447834	-0.000764384	0.000575364	0.000232456	0.000488442	0.000713967	-2.89e-05	-0.000191119	0.000570249	0.000618951	0.00109	-0.000404465	0.000117005	0.00131
11463.5	-0.000469322	3.48e-05	-0.000108084	-0.00016383	-0.000738519	-2.08e-06	-0.000590493	-0.000329417	-9.92e-05	-0.000101921	-0.000213005	-0.000173358	-0.000312479	0.000107734	-0.000595468	-0.000850884	-0.000891055	-0.000601493	-0.000307028	0.000111413	-0.000283859	-0.000607008	-0.00052541	-0.000191748	5.18e-05	-0.0011	-0.000706954	0.000845578	-0.000244535	-0.000515425	-1.4e-05	-0.000463675	-0.000432825	-8.16e-05	0.00115	0.000165321	-0.000296058	0.00077412	-1.09e-05	0.000166147	0.000723047	5.01e-05	0.000162442	0.000649205	0.000358249	0.000940913	-0.000436692	0.000204383	0.00114
11463.8	-0.000270197	0.000224966	-6.78e-05	0.000191025	-0.00117	-3.96e-05	-0.000645684	-6.31e-05	-5.37e-05	-6.4e-05	6.09e-05	-0.000757368	-0.00012048	-0.000397528	-0.000312471	-0.00114	-0.000514638	-0.000774855	3.72e-05	-0.000537943	-0.00068753	-0.000398962	-0.000702792	-2.39e-05	-0.000193871	-0.000714201	-0.000890138	0.000744982	0.000137071	-0.000443422	4.16e-05	-0.000166018	-0.000138291	-0.000197901	0.00127	0.000376527	0.00029504	0.000866107	-2.12e-05	-3.63e-05	0.000538062	0.000490183	0.000420329	0.000410744	-1.41e-06	0.000752729	7.14e-05	0.000389068	0.000915281
11464	6.42e-05	0.000346588	6.06e-05	0.000314832	-0.00141	-0.000196163	-0.000556504	-0.000188995	-0.000317987	-0.000243791	9.3e-05	-0.00113	-6.08e-05	-0.00109	-0.000110935	-0.00125	-0.000297737	-0.000874761	0.000186242	-0.00104	-0.00101	-0.00018137	-0.000685592	0.000170356	-0.000417758	-0.000178074	-0.000629554	0.000784197	0.00025476	-0.000516415	0.000145597	0.000163498	4.78e-05	-0.000110481	0.00122	0.000819922	0.000712957	0.000894843	-7.46e-05	9.36e-05	0.00031289	0.00098337	0.00044016	5.07e-05	-0.000149444	0.000466947	0.000619485	0.000559836	0.000744406
11464.2	0.000354273	0.000394325	6.14e-05	0.000137354	-0.00135	-0.00036299	-0.000524177	-0.000535677	-0.000731759	-0.000525723	-6.82e-05	-0.00118	-0.000197956	-0.00146	-0.000198454	-0.00118	-0.000444399	-0.00080718	9.81e-05	-0.00113	-0.000981902	9.24e-05	-0.00047131	0.000202359	-0.000479892	0.000184503	-0.000120849	0.00089149	1.2e-05	-0.000787462	0.0002229	0.000603311	7.17e-05	0.000143792	0.00112	0.000973251	0.000827216	0.000977213	-0.000264174	0.000421717	0.000215682	0.00117	0.000214223	-3.32e-05	-8.38e-05	0.000107058	0.000752777	0.00056291	0.000613035
11464.5	0.000391703	0.000380753	-0.000111341	-0.000117459	-0.00104	-0.000416044	-0.000655528	-0.000739376	-0.000983618	-0.000704165	-0.000184694	-0.000984641	-0.000387533	-0.00126	-0.000474706	-0.0011	-0.000789577	-0.000688061	-0.000100892	-0.000906718	-0.000714925	0.000392843	-0.000237331	2.67e-05	-0.000313759	0.000246613	0.000230989	0.000857856	-0.000269449	-0.00106	0.000404089	0.000980348	-1.59e-05	0.000385066	0.00109	0.000597909	0.000662842	0.0012	-0.000453162	0.000609234	0.000270954	0.000951336	-0.000129349	0.000163265	-5.62e-05	-0.000180429	0.000433266	0.000380667	0.000522197
11464.8	0.000126235	0.00037379	-0.000251463	-0.000263937	-0.000571812	-0.0004197	-0.000835255	-0.000607164	-0.000981261	-0.000669171	-0.000127456	-0.000636113	-0.000500015	-0.00066054	-0.000751957	-0.00108	-0.00107	-0.000552623	-0.000301131	-0.000708974	-0.000555228	0.0004972	-0.000167837	-0.000197314	9.5e-05	0.000145346	0.000183955	0.000603941	-0.000341255	-0.00093629	0.000743591	0.000961725	-2.98e-05	0.00053675	0.00111	-5.96e-05	0.000386805	0.00149	-0.000512855	0.000478598	0.000359323	0.000509927	-0.000381318	0.000306098	-0.000174172	-0.000318073	-3.89e-05	0.000181527	0.000511173
11465	-0.000211874	0.000408207	-0.000255721	-0.000433691	-2.14e-05	-0.000490933	-0.000914155	-0.000210076	-0.000964193	-0.000546078	-2.37e-05	-0.000337914	-0.000617769	-0.000102824	-0.000902177	-0.00103	-0.00123	-0.000318773	-0.000440861	-0.00071835	-0.000659805	0.000254333	-0.000282649	-0.000289963	0.000610946	8.94e-05	-0.000127976	0.000346566	-0.00026497	-0.00032826	0.000978389	0.000537472	0.000222319	0.000670759	0.00115	-0.00058296	0.000208953	0.00157	-0.000433358	0.000214203	0.000363847	0.000151832	-0.000522267	0.000314072	-0.000272772	-0.000359605	-0.000333097	0.000115074	0.000643212
11465.2	-0.000293214	0.000426579	-0.000251464	-0.000814034	0.000456971	-0.00062745	-0.000863489	0.000234632	-0.00114	-0.000542478	-6.32e-05	-0.000407569	-0.000901122	-2.25e-05	-0.000820878	-0.000940021	-0.00135	-8.58e-06	-0.000467143	-0.000876757	-0.000878627	-0.000168238	-0.00048942	-0.000218411	0.000892581	0.00017188	-0.000358143	0.000392417	-0.000243663	0.000367006	0.000842116	7.61e-05	0.000688239	0.000790861	0.00119	-0.000654634	0.000200888	0.00111	-0.000303697	0.000103106	0.000347626	5.08e-05	-0.00073569	0.000383489	-0.000203823	-0.000350809	-0.000340737	0.000173026	0.000847187
11465.5	-4.79e-05	0.000308443	-0.000291436	-0.00128	0.000594564	-0.000836586	-0.00070559	0.000454809	-0.00134	-0.00066118	-0.000308094	-0.000801324	-0.00134	-0.000345239	-0.000432831	-0.000851989	-0.00133	0.000246011	-0.000404716	-0.00107	-0.00101	-0.000545165	-0.000765938	-5.32e-05	0.000636708	0.000293576	-0.000336056	0.000780815	-0.000378034	0.000736054	0.000453178	-0.000136488	0.00108	0.000768597	0.00122	-0.00023697	0.000274793	0.000157427	-0.000239661	0.000164209	0.000514633	0.000154978	-0.000974915	0.000527622	-2.02e-05	-0.000289546	-0.000256406	0.000271999	0.000876633
11465.8	0.000284488	-7.34e-05	-0.000240489	-0.00149	0.000367124	-0.00114	-0.000492821	0.000241603	-0.00133	-0.000713692	-0.000698578	-0.00102	-0.0017	-0.000588536	0.000191096	-0.000816528	-0.00107	0.000352792	-0.00033436	-0.00121	-0.000995419	-0.000875245	-0.0011	0.00010694	-5.01e-05	0.000281067	-0.000191596	0.00126	-0.000591252	0.00077765	0.00012868	-0.00018209	0.00117	0.000517892	0.00125	0.00031238	0.000403724	-0.000784277	-0.000224724	0.000246916	0.000933672	0.000319279	-0.000928092	0.000524672	0.000203883	-0.00023693	-0.000306802	0.000342181	0.000652198
11466	0.000386539	-0.000686546	-5.44e-05	-0.00129	0.000144121	-0.00142	-0.000296687	-0.000370649	-0.00111	-0.000570985	-0.00109	-0.000777837	-0.00179	-0.00053981	0.000766815	-0.00091849	-0.000671884	0.000285885	-0.000244303	-0.00123	-0.000855346	-0.00121	-0.00138	0.000159735	-0.000654491	8.7e-05	-0.000135902	0.00152	-0.000689745	0.000747842	2.84e-05	-0.000308188	0.00102	0.00011853	0.0013	0.000501063	0.00063161	-0.00116	-9.84e-05	0.000325413	0.0014	0.000508912	-0.000562379	0.00027305	0.000445142	-0.000250829	-0.000452608	0.000334969	0.000359514
11466.2	8.94e-05	-0.00121	0.000108921	-0.000866146	0.000216812	-0.00142	-0.000152261	-0.0009729	-0.000785791	-0.000209366	-0.00129	-0.000386701	-0.00158	-0.000403597	0.00095856	-0.00112	-0.000325077	7.6e-05	-0.000127429	-0.00106	-0.000668299	-0.00145	-0.00148	4.82e-05	-0.000735407	-0.000199519	-0.000269086	0.00147	-0.000503426	0.000771024	0.000144131	-0.000606568	0.000865616	-0.0002068	0.00136	0.000209901	0.000871651	-0.000873096	0.000228043	0.0004533	0.00164	0.000767566	-0.000207641	-9.94e-05	0.000681797	-0.000243985	-0.000466612	0.000246952	0.000117619
11466.5	-0.000440671	-0.00124	0.000103062	-0.000475151	0.000383821	-0.00102	-0.000119884	-0.00108	-0.000367977	0.000265733	-0.00111	-0.000353966	-0.00124	-0.000353781	0.000686246	-0.00118	-0.000163482	-0.000187408	-9.58e-05	-0.000856264	-0.000484342	-0.00147	-0.0014	-0.00023307	-0.000343764	-0.000396141	-0.000538555	0.00114	-7.36e-05	0.000699113	0.000444985	-0.0009088	0.000846382	-0.000279021	0.00138	-0.000218917	0.000987613	-0.000362114	0.000610676	0.000548542	0.00147	0.00104	-6.84e-05	-0.00043229	0.000894854	-8.34e-05	-0.000157807	0.0001877	-5.78e-05
11466.8	-0.00081516	-0.000782554	-3.72e-05	-0.000268218	0.000242973	-0.000428655	-0.000287891	-0.000632179	0.000128815	0.000450607	-0.000643515	-0.000790354	-0.000984261	-0.000349109	0.000201615	-0.000876584	-0.000212357	-0.000384992	-0.000233968	-0.000863966	-0.000285316	-0.00136	-0.00114	-0.000578684	8.64e-05	-0.000310625	-0.000823825	0.000664497	0.000310201	0.000336266	0.000910879	-0.000898378	0.000853257	-0.000177694	0.0012	-0.000384682	0.000959664	-0.000125442	0.000781275	0.00043035	0.00101	0.0012	-6.33e-05	-0.000636103	0.000968335	0.00018915	0.000427339	0.00024895	-0.000113041
11467	-0.000827252	-0.000259496	-0.000195676	-0.000288474	-0.000222556	-3.49e-05	-0.00056647	-5.05e-05	0.000565551	-1.68e-05	-0.000218673	-0.00137	-0.000903353	-0.000312534	-0.00021741	-0.000306354	-0.000427773	-0.00040469	-0.000506442	-0.00111	-0.000108851	-0.0013	-0.000768182	-0.000760155	0.000222228	4.98e-05	-0.00105	0.000168752	0.000404339	-0.0002464	0.00138	-0.000424894	0.000746251	-0.000131096	0.000793796	-0.000227212	0.000804648	-0.00017036	0.000609298	0.000114748	0.000574751	0.00121	-0.000107271	-0.00065851	0.000692513	0.000358886	0.00101	0.00032877	1.87e-06
11467.2	-0.000587932	-1.38e-05	-0.000320036	-0.000452303	-0.00062219	-3.42e-05	-0.000704908	0.000290434	0.000763018	-0.000799517	-0.000104169	-0.00173	-0.0009195	-0.000225609	-0.000554753	0.000214434	-0.000706653	-0.000188031	-0.000809785	-0.0013	-9.76e-05	-0.00124	-0.000432357	-0.000627572	0.000143833	0.000390609	-0.00118	-0.00021946	0.000273742	-0.000749733	0.00149	0.000269152	0.000592392	-0.000212013	0.000364028	-1.91e-05	0.000576683	-9.59e-05	0.000266499	-0.000155363	0.000436581	0.00102	-0.000209565	-0.000526527	0.000108026	0.0002309	0.00132	0.000203642	0.000233719
11467.5	-0.000319459	2.96e-05	-0.000407535	-0.000604941	-0.000713712	-0.000318363	-0.000651423	0.000291867	0.000620482	-0.00104	-0.00023103	-0.0018	-0.000886889	-0.000105584	-0.000792437	0.000409663	-0.000893058	0.000187132	-0.000989612	-0.00116	-0.000341435	-0.000885897	-0.000261759	-0.00025873	0.000187153	0.000395577	-0.00112	-0.000392951	0.000119057	-0.000905756	0.00106	0.000766019	0.00059666	-0.000283581	5.39e-05	1.35e-06	0.00043736	0.000284676	8.96e-05	-0.000207196	0.000616923	0.000649281	-0.000342035	-0.00034257	-0.000409243	-0.000183867	0.00126	-0.000152096	0.000473517
11467.8	-0.000172635	2.68e-05	-0.000425256	-0.000702771	-0.000623749	-0.000718517	-0.000542977	3.74e-05	0.000200373	-0.000402142	-0.000322346	-0.00169	-0.000781918	-2.54e-05	-0.000706809	0.000233065	-0.000913728	0.00052179	-0.00085557	-0.00068703	-0.000716856	-0.000160347	-0.000236279	9.4e-05	0.00052326	8.86e-05	-0.000828561	-0.000307196	-2.63e-05	-0.000686727	0.000393522	0.000909596	0.000779193	-0.000183057	-0.00014618	-0.000124533	0.000539917	0.000745238	0.000188604	-0.00010883	0.000963584	0.000215285	-0.000471086	-0.000191453	-0.00057357	-0.000604471	0.000911662	-0.000467371	0.000637984
11468	-0.000148043	-0.000106785	-0.000393843	-0.000785975	-0.000524418	-0.000971087	-0.000400119	-0.000361642	-0.000299201	0.000472738	-0.000202478	-0.00153	-0.000736635	-9.37e-05	-0.000236437	-0.000198868	-0.000822684	0.000670025	-0.000450532	-0.000161927	-0.000996474	0.000554186	-0.000267779	0.000260578	0.000911361	-0.000208033	-0.000474187	-6.06e-05	-0.000196267	-0.000310064	-4.64e-05	0.000935164	0.000908968	7.18e-05	-0.000226024	-0.000164684	0.000811853	0.00101	0.000338337	-7.67e-05	0.00118	-0.000154473	-0.000593677	-8.89e-05	-0.000499424	-0.000686699	0.000504307	-0.000479295	0.00060426
11468.2	-0.000201673	-0.000448784	-0.000486596	-0.000807931	-0.000418013	-0.000763124	-0.00015084	-0.000782849	-0.000715291	0.000819961	4.77e-05	-0.00147	-0.000813378	-0.000315294	0.000326803	-0.000722824	-0.000733988	0.00061998	-0.000159627	0.000108037	-0.0011	0.000810947	-0.000335044	0.000352605	0.000939785	-0.000303631	-0.000238966	0.000154677	-0.000274082	-4.8e-05	-0.000192801	0.00108	0.000805853	0.000289471	-0.000149761	7.82e-06	0.000962985	0.000974878	0.000357812	-0.000187589	0.00102	-0.000475103	-0.000596701	-2.08e-05	-0.000474035	-0.000350633	0.000383975	-0.000271064	0.000267423
11468.5	-0.000308093	-0.000794353	-0.000815614	-0.000687629	-0.000213466	-0.000140202	0.000168143	-0.00114	-0.000990689	0.000473871	0.000181439	-0.0016	-0.000902697	-0.000500063	0.000667639	-0.00111	-0.000809801	0.000469183	-0.000260547	5.79e-05	-0.00109	0.000522776	-0.000450859	0.000546071	0.000536744	-0.000286496	-0.000121073	0.00023971	-0.000119687	-4.13e-05	-0.000238128	0.00121	0.000511545	0.000264772	1.96e-05	0.000260476	0.000796962	0.000711787	0.000343329	-0.000218953	0.00057849	-0.000743127	-0.000368458	7.01e-05	-0.000564778	0.000190388	0.000681414	-0.000168414	-0.00015376
11468.8	-0.000340996	-0.000845224	-0.0012	-0.000486205	5.47e-05	0.000445839	0.000441586	-0.00139	-0.00115	-0.000255542	-4.55e-06	-0.00167	-0.000936827	-0.000426397	0.000639489	-0.00115	-0.0011	0.000371226	-0.000535584	-0.000159111	-0.00104	1.19e-05	-0.00055282	0.00075054	2.48e-05	-0.000260741	-2.76e-05	0.000314563	0.000243846	-0.000202299	-0.000245481	0.00112	0.000187776	-8.86e-06	0.000177942	0.000367327	0.000422427	0.000393012	0.000430012	1.95e-05	0.000235812	-0.000786825	-8.71e-05	0.000262912	-0.000578201	0.0006757	0.00103	-0.000309489	-0.000280826
11469	-0.000144352	-0.000534507	-0.00135	-0.000360638	0.000116847	0.000659385	0.000618831	-0.00146	-0.0013	-0.000950672	-0.000450432	-0.00133	-0.001	-0.000146839	0.000271609	-0.000915824	-0.00134	0.000407706	-0.00064466	-0.000448514	-0.00093713	-0.000286611	-0.000568753	0.000741397	-0.00030523	-0.00016054	5.53e-05	0.000574388	0.000643409	-0.000331303	-0.00013944	0.000972092	-3.4e-05	-0.000351687	0.000265217	0.000278343	8.91e-05	0.000208435	0.000602265	0.000422504	0.000135161	-0.000492108	-6.88e-06	0.000514019	-0.000329374	0.000919541	0.000933238	-0.00047509	-7.33e-05
11469.2	0.000179186	-6.63e-05	-0.00115	-0.000356889	-0.000201405	0.000600538	0.000655139	-0.00128	-0.00152	-0.00128	-0.000843358	-0.000623145	-0.00119	1.03e-05	-0.000198834	-0.000600176	-0.00124	0.000471288	-0.000596786	-0.000758433	-0.000825919	-0.000189945	-0.000542619	0.000570095	-0.000454865	1.7e-05	9.44e-05	0.000974101	0.000785208	-0.000367957	7.62e-05	0.000974645	-0.000113652	-0.000617146	0.000237818	0.000115627	-3.9e-05	0.00023389	0.000768081	0.000791837	0.000105472	-5.34e-06	-7.2e-05	0.000651098	0.000154279	0.000854849	0.000455449	-0.000462163	0.000192318
11469.5	0.000327209	0.000253118	-0.000750028	-0.000343445	-0.000627416	0.000470202	0.000425892	-0.000961211	-0.00169	-0.0012	-0.000944756	-0.000105878	-0.00136	-0.000170467	-0.000450468	-0.000343637	-0.000916036	0.000402842	-0.000569994	-0.00089816	-0.000809767	0.000121269	-0.000579248	0.000538871	-0.000544835	6.9e-05	3.34e-05	0.00119	0.000455948	-0.000419861	0.000299953	0.00101	-8.8e-05	-0.000769494	9.01e-05	-2.85e-07	2.84e-05	0.000347684	0.000845382	0.00103	8.03e-06	0.000448954	-6.64e-05	0.00056628	0.000571861	0.00059545	3.32e-05	-0.000392958	0.000276537
11469.8	0.000197768	0.000231984	-0.000362957	-0.000166108	-0.000743088	0.000236124	-8.18e-05	-0.000685549	-0.0016	-0.000954859	-0.000811003	-9.77e-05	-0.00129	-0.000558931	-0.000354084	-0.000185426	-0.000690842	0.000196045	-0.000560571	-0.000708689	-0.000878294	0.000302763	-0.000674248	0.000765242	-0.000559336	-9.96e-05	-0.000153831	0.000945055	-0.00016497	-0.000513212	0.00049043	0.000839832	-7.77e-06	-0.000752502	-7.6e-05	-3.35e-05	5.5e-05	0.000376845	0.000787829	0.0011	-6.85e-07	0.000768924	3.93e-05	0.000364249	0.000606121	0.000326875	-0.000159003	-0.000425377	0.000169675
11470	1.74e-05	-6.07e-05	-0.000146095	0.000139324	-0.00045616	-0.00015077	-0.000656398	-0.000524702	-0.00115	-0.000824776	-0.000648762	-0.000355434	-0.000971085	-0.000903151	-9.14e-05	-0.000225207	-0.000673302	-4.19e-05	-0.000476225	-0.000350696	-0.000911493	0.000213502	-0.000675401	0.000973135	-0.00037661	-0.00026933	-0.000302412	0.00038388	-0.000580548	-0.000590176	0.000705425	0.00054234	0.000141173	-0.00049042	-0.000112815	-5.29e-05	-0.000237843	0.000360186	0.000567412	0.00101	0.000279013	0.000948701	7.18e-05	0.000255964	0.000328495	0.000158679	-0.000272107	-0.00042319	3.79e-05
11470.2	2.71e-05	-0.000349476	-0.000102543	0.000328493	-1.16e-05	-0.000504986	-0.00107	-0.000411169	-0.000526459	-0.000831785	-0.000612746	-0.00049253	-0.000669542	-0.00108	8.02e-05	-0.000558734	-0.000701797	-0.000238161	-0.00031425	-0.000188964	-0.000832855	4.44e-05	-0.000498267	0.000795935	2.17e-05	-0.000203794	-0.000153721	-6.33e-05	-0.000476821	-0.00064413	0.000965208	0.000340639	0.000330874	1.5e-05	-1.38e-06	-0.000136293	-0.000749913	0.000395917	0.000176339	0.000770434	0.000699648	0.00104	-8.97e-05	0.000310892	7.39e-05	0.000116019	-0.000346515	-0.000160035	1.49e-06
11470.5	0.000184425	-0.000418827	-0.000136351	0.000217334	0.000304121	-0.000584125	-0.00121	-0.000267418	2.08e-05	-0.000781386	-0.000762502	-0.000394568	-0.000615318	-0.00113	0.00010657	-0.00104	-0.000591147	-0.00036307	-0.000147808	-0.000377687	-0.000622659	3.72e-05	-0.000305349	0.000206983	0.000532552	5.28e-05	0.000283408	-0.000141719	-2.49e-05	-0.000620626	0.00114	0.000273228	0.000472765	0.000703312	0.000103454	-0.000253404	-0.000999395	0.000359142	-0.000317501	0.000412936	0.000887877	0.00113	-0.00033168	0.000403651	9.51e-06	0.000152977	-0.000286327	0.000319434	4.12e-06
11470.8	0.000297022	-0.000286819	-0.000181781	-0.000111756	0.00043989	-0.000360765	-0.00113	-0.000109468	0.000296499	-0.000627633	-0.00106	-0.000203959	-0.000700699	-0.00113	7.97e-05	-0.00134	-0.000302487	-0.000439209	-6.39e-05	-0.000670972	-0.000329509	0.000169246	-0.000279366	-0.00043903	0.00098722	0.000312699	0.000701283	1e-05	0.000339517	-0.00047902	0.00107	0.000202277	0.000602855	0.00143	2.23e-05	-0.000330262	-0.000705009	9.42e-05	-0.000726332	0.000103664	0.0007254	0.00124	-0.000376416	0.000432147	5.48e-05	0.00016316	-0.000120759	0.000683255	-6.75e-05
11471	0.000322744	-8.53e-05	-0.000216618	-0.000419716	0.000509062	-4.99e-05	-0.000976015	-2.54e-05	0.000234142	-0.00057161	-0.00137	-0.000112082	-0.000601978	-0.00115	4.68e-05	-0.00128	6.42e-05	-0.000567742	-7.71e-05	-0.000728901	-0.000110476	0.000214488	-0.000377011	-0.000738166	0.00116	0.000485332	0.000869621	0.000241384	0.000448905	-0.000359044	0.000733424	1.84e-06	0.000834749	0.00187	-0.000245051	-0.000367868	-0.000114122	-0.000272201	-0.000833994	1.84e-05	0.000464506	0.0014	-5.31e-05	0.000377202	0.000142689	3.27e-05	5.38e-05	0.000655974	-0.000183762
11471.2	0.000395603	4.02e-05	-0.000222398	-0.000584696	0.000471168	7.74e-05	-0.000947161	-6.15e-05	-0.000112255	-0.000774318	-0.00155	-0.000193686	-0.000240755	-0.0011	-8.94e-07	-0.000954025	0.000322236	-0.000783206	-6.93e-05	-0.000497809	-7.1e-05	1.17e-05	-0.00048003	-0.000552831	0.00093512	0.00051753	0.000816338	0.000578876	0.00050027	-0.000365545	0.000233099	-0.000359198	0.00111	0.00163	-0.000474518	-0.00040071	0.000248362	-0.000448922	-0.000606729	6.49e-05	0.000379656	0.0017	0.000446473	0.00019581	0.000402316	-0.000268507	0.000234986	0.000339088	-0.000222329
11471.5	0.000591411	-1.07e-05	-0.000217638	-0.000642795	0.000174042	-1.93e-05	-0.00108	-0.000190701	-0.000518683	-0.00113	-0.00149	-0.000411045	0.00010239	-0.000858274	-2.19e-05	-0.000527008	0.000283493	-0.000888547	7.38e-05	-0.000210786	-6.54e-05	-0.000389091	-0.000573337	-0.000122627	0.000502878	0.000346418	0.000679716	0.000921948	0.000619084	-0.000357665	-0.000282221	-0.000738328	0.00115	0.000722861	-0.000437464	-0.00043192	5.09e-05	-0.000271979	-0.000266197	-4.74e-05	0.000469148	0.00214	0.000642983	-0.000145418	0.000862281	-0.000620951	0.000433525	9.48e-05	-0.000184653
11471.8	0.000762944	-0.000158545	-0.000288404	-0.000636436	-0.00032839	-0.000164244	-0.00117	-0.000347375	-0.000715428	-0.00137	-0.00122	-0.000660116	0.000133113	-0.000448771	8.91e-05	-0.000151889	-9.17e-05	-0.000649116	0.000308116	-0.000142927	0.00015994	-0.000718879	-0.00062771	0.000123936	0.00025144	5.36e-05	0.000525833	0.000992386	0.000699675	-0.000180321	-0.000635386	-0.000849498	0.000795921	-0.000292565	-0.000153867	-0.000442839	-0.000515922	0.000185581	-4.32e-05	-0.000376725	0.000568699	0.0024	0.000258591	-0.000530473	0.00118	-0.000814176	0.000606106	0.000134287	-0.000225123
11472	0.00071472	-0.000294559	-0.000500424	-0.000556558	-0.000733805	-0.000241235	-0.00093778	-0.000420331	-0.000624971	-0.00135	-0.000769632	-0.000810671	-0.000166244	-0.000119476	0.000371236	0.000106461	-0.000593176	-0.000113305	0.000470906	-0.000383722	0.000607029	-0.000622474	-0.000534264	5.99e-05	0.000440805	-0.000154176	0.000315404	0.000703491	0.00069944	0.000134426	-0.000721111	-0.000577089	0.000243777	-0.000779396	0.000198005	-0.00037071	-0.00086977	0.000673646	6.57e-05	-0.000623301	0.000587047	0.00211	-0.000459755	-0.000832265	0.00104	-0.000755076	0.000712928	0.000362045	-0.000389397
11472.2	0.000401049	-0.00054276	-0.000755568	-0.000438225	-0.000785563	-0.000309754	-0.000466026	-0.00032933	-0.000362401	-0.00109	-0.000211507	-0.00079168	-0.000518747	-8.7e-05	0.000658876	0.000297905	-0.000899396	0.000415964	0.000446549	-0.000774876	0.000957356	-4.34e-05	-0.000206761	7.63e-06	0.000912178	-0.000177997	1.59e-05	0.000256243	0.000656323	0.000508278	-0.000542286	-9.44e-05	-4.72e-05	-0.000647927	0.000512546	-0.000135721	-0.000711405	0.000963105	0.000117976	-0.000506093	0.000495412	0.00134	-0.00102	-0.00107	0.000724956	-0.000557324	0.000674456	0.00059093	-0.000495392
11472.5	-0.000122811	-0.000989551	-0.00083899	-0.000353238	-0.000499306	-0.000491261	-0.000156987	-0.000178812	-5.25e-05	-0.000696152	0.000291844	-0.000651652	-0.000578753	-0.000301056	0.000642954	0.000476236	-0.000848022	0.000708258	0.000271463	-0.001	0.000937809	0.000576889	0.0002394	0.000198684	0.00122	-4.56e-05	-0.000281728	-0.000120702	0.000533929	0.000911175	-0.000189244	0.000367569	0.000131343	-0.000289463	0.000724088	0.000234361	-0.000386735	0.000960558	-2.41e-05	-5.08e-05	0.000307087	0.000514483	-0.0011	-0.00124	0.000690391	-0.000433395	0.000284776	0.000735647	-0.000375331
11472.8	-0.000652339	-0.00136	-0.000653013	-0.000335282	-0.000115642	-0.000770185	-0.000255822	-0.000235547	0.000164343	-0.0003308	0.000474266	-0.000510555	-0.000323824	-0.000591587	0.000281672	0.000613742	-0.000537941	0.000783203	8.1e-05	-0.000832225	0.000590899	0.000774636	0.000572003	0.000391014	0.00117	0.00019837	-0.000400404	-0.000299322	0.000373059	0.00125	0.000149587	0.000673595	0.000526507	-4.6e-06	0.00077894	0.000566502	-0.000369168	0.000694981	-0.000451173	0.000472095	0.000130727	-8.69e-05	-0.000689676	-0.00121	0.000879638	-0.000518834	-0.000521635	0.000803107	-6.33e-05
11473	-0.000875898	-0.00128	-0.000305505	-0.000342786	0.000141763	-0.000920904	-0.000551504	-0.000551698	0.000132901	-0.000162094	0.000202105	-0.000433122	-9e-05	-0.000859023	-7.96e-05	0.000642132	-0.000250057	0.00078761	1.49e-05	-0.000376855	0.000126411	0.000605226	0.00073741	0.000309642	0.00102	0.000451591	-0.000274676	-0.000200102	0.000359514	0.00136	0.000308146	0.000789497	0.000718782	0.000203351	0.000775418	0.000726152	-0.000617238	0.000285442	-0.000898229	0.000729851	4.95e-05	-0.000421617	-6.8e-05	-0.000913038	0.000893804	-0.000743043	-0.0013	0.000827066	0.000286565
11473.2	-0.000751343	-0.000739579	4.52e-05	-0.000317406	0.000283889	-0.000780079	-0.000719308	-0.000827332	-9.15e-05	-0.000271509	-0.000317838	-0.000328824	-0.000133845	-0.000996891	-0.000134292	0.000536743	-0.000240424	0.000762709	0.000152144	-5.33e-05	-0.000257228	0.000426493	0.000840251	4.94e-05	0.000988284	0.000556648	-1.99e-05	0.000144283	0.000544136	0.00117	0.000293975	0.000806741	0.000518505	0.000388765	0.000843258	0.000762167	-0.000644707	-6.89e-05	-0.000906619	0.000583448	-1.63e-05	-0.000549363	0.000406067	-0.000404745	0.000620908	-0.000834892	-0.00141	0.000797956	0.000439411
11473.5	-0.000613995	-5.57e-05	0.000286027	-0.000254298	0.000455691	-0.000503931	-0.000730385	-0.000823127	-0.000241287	-0.000625397	-0.000679205	-9.94e-05	-0.000368138	-0.000917858	6.36e-05	0.000357923	-0.000510553	0.000615673	0.000404908	-0.000119834	-0.000355072	0.000381197	0.00088808	-0.000164839	0.00101	0.000449478	0.000194392	0.000543419	0.000735179	0.000794632	0.000221611	0.000856866	0.000114649	0.000568109	0.000845959	0.000805554	-0.000173596	-0.000182894	-0.000302633	0.00020709	-0.000192661	-0.000457402	0.000544861	0.000113721	0.000195116	-0.000542362	-0.000788923	0.000705041	0.000276929
11473.8	-0.000740317	0.000382017	0.000315105	-0.000187692	0.000626481	-0.000330402	-0.000733781	-0.000666386	-0.000202938	-0.00102	-0.000631242	0.000160721	-0.000577821	-0.000717582	0.000268876	0.000213385	-0.000825913	0.00031072	0.000552867	-0.000384199	-9.2e-05	0.000343672	0.000764346	-0.000305273	0.000967793	0.000211644	0.00026363	0.000852372	0.000763172	0.00041617	0.000234163	0.00092702	-9.96e-05	0.000706166	0.000565256	0.000843118	0.000458266	-0.000120153	0.000514572	-0.000128661	-0.000462274	-0.000128958	0.00039746	0.00034527	-0.000368867	-1e-05	6.15e-05	0.000613029	-6.21e-06
11474	-0.00105	0.000380132	6.58e-05	-0.000181139	0.000655952	-0.000260134	-0.000702059	-0.000596772	-0.000124871	-0.00111	-0.000324152	0.000236657	-0.000727894	-0.000604473	0.000390497	0.000176191	-0.000928873	-2.53e-05	0.000480922	-0.000503959	0.000326534	0.000224783	0.000464638	-0.000400748	0.000904975	-1.61e-05	0.000211574	0.00106	0.000720231	0.000117142	0.000438175	0.000903335	8.57e-05	0.000648372	8.92e-05	0.000709142	0.000689841	-0.000157476	0.000869599	-0.000303853	-0.000704623	0.000305444	0.00015401	0.000215329	-0.00102	0.000263968	0.00062757	0.000555981	-0.000185157
11474.2	-0.00132	8.51e-05	-0.000404579	-0.00027294	0.000587534	-0.000102099	-0.00055274	-0.000632878	-0.000128891	-0.000770792	-0.000164689	6.13e-05	-0.000886173	-0.000672559	0.000560389	0.000178551	-0.000741547	-0.000182237	0.000289717	-0.00041925	0.000587096	0.000110547	0.000166496	-0.000370253	0.000829741	-9.65e-05	0.000147549	0.00111	0.000865827	-3.67e-05	0.00071686	0.00073737	0.000424503	0.000294608	-0.000250751	0.000396276	0.000362596	-0.000344452	0.000523386	-0.000419465	-0.000822604	0.000654144	6.17e-05	-7.29e-06	-0.00138	5.27e-05	0.0007374	0.000455149	-0.000313215
11474.5	-0.00141	-0.000146856	-0.00089851	-0.000401481	0.000545497	0.000193319	-0.000393763	-0.000599104	-0.000122814	-0.000215234	-0.000335672	-0.000166801	-0.000938236	-0.000824868	0.000871724	7.68e-05	-0.00041453	-2.73e-05	0.000126482	-0.000265056	0.000603555	0.00019152	1.16e-05	-0.000149536	0.00061585	4.97e-05	0.000104918	0.00102	0.00129	8.91e-06	0.000889727	0.000527075	0.000515282	-0.00014675	-0.000286998	0.000114335	-0.000199454	-0.000383889	-3.25e-05	-0.000638917	-0.000731916	0.000812531	0.000277971	-6.79e-05	-0.00109	-0.000293019	0.000478852	0.000312952	-0.000498563
11474.8	-0.00131	-2.36e-05	-0.00113	-0.00044564	0.000550085	0.000465417	-0.000327457	-0.000387759	-7.26e-05	0.000193902	-0.000603373	-0.000209919	-0.000639451	-0.000886425	0.00114	-0.000107365	-0.000179509	0.000317974	2.65e-05	-8.54e-05	0.000566684	0.000585747	-2.07e-05	0.000142579	0.000252506	0.000330875	2.05e-05	0.00101	0.0017	0.000133956	0.00095345	0.000432697	0.000324048	-0.000289304	-0.000137587	5.94e-05	-0.000488417	-6.93e-05	-0.000183331	-0.000861435	-0.000425065	0.000743261	0.000675119	6.61e-05	-0.000267083	-0.000339416	5.77e-05	0.000307828	-0.000617877
11475	-0.00105	0.000474943	-0.000968152	-0.000314598	0.000593064	0.000617345	-0.000277405	-0.000108041	-0.00017998	0.000281543	-0.000655392	-4.14e-05	1.06e-05	-0.000727035	0.00104	-0.000222796	-0.000163558	0.00057247	-5.97e-05	0.00016213	0.00060961	0.00115	1.76e-05	0.000263535	-3.07e-05	0.000522938	-6.98e-05	0.0012	0.00169	0.000136159	0.000942847	0.000485866	0.000188322	-6.29e-05	-2.68e-05	0.000226814	-0.000195426	0.000386032	2.68e-05	-0.000734115	-8.96e-05	0.000399387	0.000894338	0.000332113	0.000631606	-7.39e-05	-0.000314712	0.000549785	-0.000519134
11475.2	-0.000664415	0.00108	-0.000631142	1.04e-05	0.000604048	0.000718275	-0.000181156	5.58e-05	-0.00051081	4.53e-05	-0.000510405	0.00022377	0.000611845	-0.00036226	0.000523939	-0.000213142	-0.000260078	0.000641817	-0.000231956	0.000467604	0.000620649	0.00148	0.000152667	0.000131703	-4.97e-05	0.000515636	-6.47e-05	0.00127	0.00108	-4.45e-05	0.000809647	0.000508494	0.000242877	0.000149013	-0.00011628	0.000437056	0.000470596	0.000593434	6.22e-05	-0.000134143	8.18e-05	-0.000163776	0.000657631	0.000679001	0.00118	0.000222525	-0.000553797	0.000895741	-0.000235899
11475.5	-0.000317776	0.00142	-0.000408243	0.000417469	0.000428886	0.000767036	-0.00010974	7.16e-05	-0.00077006	-0.000418871	-0.000462862	0.000522472	0.000735795	4.88e-05	-9.08e-05	-0.000114244	-0.000271643	0.000723266	-0.0004679	0.00070128	0.000502403	0.00133	0.00037405	-8.65e-06	5.59e-05	0.000407206	3.37e-05	0.000916861	0.000108423	-0.000241748	0.000590167	0.00039655	0.00022133	9.19e-06	-0.000385633	0.000523699	0.000956086	0.000423327	-0.000270427	0.000494307	7.97e-05	-0.000623695	3.6e-05	0.00101	0.00117	0.00036766	-0.000673704	0.00108	0.000116917
11475.8	-0.000172465	0.00136	-0.000294643	0.000650457	2.96e-05	0.000605488	-0.000126498	6.35e-05	-0.000670725	-0.00082167	-0.000607778	0.000761206	0.000354618	0.000262726	-0.000515749	3.22e-05	-0.000193039	0.000903513	-0.000471264	0.000690156	0.000312902	0.000847856	0.000570119	0.000110544	2.09e-05	0.000340741	0.000109777	0.000264428	-0.000697249	-0.000201707	0.000427145	0.000363169	-3.76e-05	-0.000380598	-0.000578902	0.000478113	0.000933858	0.000118912	-0.000512513	0.000524427	-6.68e-05	-0.000644377	-0.000620998	0.00109	0.000751135	0.000378001	-0.000633482	0.000944633	0.000411385
11476	-0.000180254	0.00103	-0.000149881	0.000531159	-0.000489156	0.00017948	-0.000221959	9.88e-05	-0.000276775	-0.000803694	-0.000661108	0.000738765	-0.000222532	0.000118739	-0.000724041	0.00017852	-0.000188226	0.000949154	-2.86e-05	0.000397425	0.000113019	0.000450853	0.000699411	0.000376252	-0.000191697	0.000344262	7.66e-05	-0.000296349	-0.000918262	7.14e-05	0.000413329	0.000606228	-0.000344438	-0.000720638	-0.000458569	0.000324297	0.000508856	2.07e-05	-0.000171917	-0.000124729	-0.00029119	-0.000281219	-0.000966998	0.000805933	0.000279844	0.000243078	-0.000362138	0.000588386	0.000488157
11476.2	-0.000167172	0.000630363	-2.6e-05	0.000230613	-0.000954114	-0.000284784	-0.000422023	4.35e-05	0.000146943	-0.000339891	-0.000346625	0.000428465	-0.000731052	-0.000242028	-0.000784024	0.000304846	-0.000343569	0.000719374	0.000543201	-4.34e-05	-4.94e-05	0.00041763	0.000883303	0.000428281	-0.000368951	0.000393639	-4.8e-05	-0.000552755	-0.000582846	0.000278119	0.000513989	0.000916456	-0.000512279	-0.000906373	-0.000142478	5.41e-05	-1.28e-05	0.000157709	0.000578186	-0.000876496	-0.000366764	0.000100706	-0.000876954	0.000282958	-6.61e-05	-4.77e-05	3.92e-05	0.000265761	0.000371056
11476.5	-0.000113273	0.000299371	-7.91e-05	0.000100632	-0.00107	-0.000436478	-0.000741579	-0.000226273	0.000468451	0.000198932	0.000219234	0.000116494	-0.00107	-0.000461665	-0.000689158	0.000402018	-0.000628846	0.000410405	0.000727662	-0.00046444	-0.000102888	0.000661567	0.00122	0.000201456	-0.000315438	0.000518586	-0.0001804	-0.000586986	-4.06e-05	0.000269204	0.000571238	0.000931333	-0.000532817	-0.000950457	3.41e-05	-0.000204468	-0.000383943	0.000256107	0.00106	-0.0012	-0.000182443	0.000236402	-0.000492204	-0.000198913	-0.000265626	-0.000275027	0.000259005	0.000141249	0.000297276
11476.8	-0.00011315	0.00012272	-0.000294334	0.000295317	-0.000610601	-0.000109193	-0.000999971	-0.000480938	0.000666617	0.000486587	0.000642427	5.29e-05	-0.00113	-0.000348801	-0.000443494	0.000415448	-0.000922915	0.000119891	0.000448876	-0.000808104	3.11e-05	0.000876047	0.0016	6.88e-05	-6.44e-05	0.000660495	-0.000242105	-0.000491327	0.000411687	0.000233332	0.000459553	0.000627845	-0.000485047	-0.0008153	-7.1e-05	-0.000152524	-0.000562543	0.000143857	0.000951827	-0.00109	2.41e-05	0.000108857	-0.00010946	-0.000495885	-0.000274743	-0.000176345	0.000113254	0.000113307	0.000357115
11477	-0.000172005	0.000137161	-0.000429021	0.00068672	0.000177662	0.000436311	-0.000990145	-0.000403492	0.000645926	0.000561331	0.000670795	0.000182696	-0.000746458	-9.4e-05	-0.000168491	0.000331399	-0.00101	-0.000349331	7.21e-05	-0.00107	0.000405142	0.000847376	0.00181	0.000339084	0.000160244	0.000599598	-0.000184403	-0.000237485	0.000662526	0.00037018	0.000181854	0.00031034	-0.000423846	-0.000574394	-0.000271383	0.000377194	-0.00064934	-1.38e-05	0.000571781	-0.000772986	3.98e-05	-0.000195163	8.96e-05	-0.000653602	-0.000145098	0.000160037	-0.00020602	-3.37e-05	0.000340721
11477.2	-0.000262226	0.000236738	-0.00026474	0.00101	0.000669476	0.000729978	-0.000820264	-8.76e-05	0.00029627	0.000606866	0.000397127	0.000320712	5.37e-05	-3.05e-05	9.29e-06	0.000273019	-0.000670585	-0.00109	-5.7e-05	-0.00117	0.000959228	0.000644953	0.0016	0.000815216	0.000223412	0.00030061	3.99e-05	0.00010617	0.000735412	0.000637649	-0.000251828	0.000230757	-0.000360107	-0.00041355	-0.000270174	0.00115	-0.000703498	8.21e-05	0.00037461	-0.000441107	-3.98e-05	-0.000539598	9.4e-05	-0.000775058	-2.69e-05	0.000305246	-0.00039364	-0.000261641	7.56e-05
11477.5	-0.000418742	0.000259535	8.72e-05	0.00101	0.000512475	0.000564833	-0.000740406	5.24e-05	-0.000283038	0.000636069	0.000123702	0.000377867	0.000910416	-0.000252082	3.19e-05	0.000389592	6.66e-06	-0.0018	0.000115473	-0.00105	0.00137	0.000483695	0.00095614	0.00104	0.000205586	9.9e-05	0.00043147	0.000333612	0.000704803	0.000920029	-0.000871809	0.000341639	-0.000333629	-0.000374827	7.58e-09	0.00162	-0.000722949	0.000436193	0.000431619	-0.000220965	-9.9e-05	-0.000689524	-5.71e-05	-0.000872738	9.09e-05	-7.36e-05	-0.000319076	-0.000310571	-0.000303161
11477.8	-0.000597094	0.000129244	0.000250511	0.000670068	-7.53e-06	0.000163342	-0.00072395	-0.00017844	-0.000785705	0.000531919	2.8e-05	0.00039808	0.00141	-0.000555772	-0.000106586	0.000667695	0.000673967	-0.00197	0.000355287	-0.000768834	0.00123	0.000452089	0.000270639	0.000875641	0.000258911	0.000265713	0.00083654	0.000373835	0.000621137	0.00116	-0.00151	0.000405854	-0.000447727	-0.000314792	0.000315271	0.00136	-0.00073172	0.000693632	0.000594292	-0.000151078	-0.000193655	-0.000473443	-0.000229704	-0.000822713	0.000327189	-0.000749645	-4.36e-05	-0.000167852	-0.000511543
11478	-0.000666872	-0.000175676	3.23e-05	0.000176294	-0.000393389	-7.22e-05	-0.000578367	-0.000538995	-0.000916228	0.000233408	-4.06e-07	0.000406428	0.00148	-0.00068992	-0.000289512	0.000954528	0.00103	-0.0014	0.00043923	-0.000505139	0.000575247	0.000517158	5.75e-05	0.000580138	0.000446038	0.000646869	0.001	0.000332382	0.000493033	0.00123	-0.00172	0.000286098	-0.000722221	-0.000138133	0.000469816	0.000522456	-0.00077402	0.000532924	0.00074293	-0.000157747	-0.000291808	-2.87e-05	-0.000222735	-0.000460196	0.000617037	-0.00103	0.000227975	-0.000127002	-0.000372671
11478.2	-0.00060069	-0.000628115	-0.000324805	-0.000193044	-0.000509137	8.69e-05	-0.00034201	-0.00064131	-0.000572853	-0.000155103	-9.27e-05	0.000348437	0.00135	-0.00059562	-0.000331852	0.00109	0.001	-0.000437914	0.000395915	-0.000355407	-0.000104038	0.000631708	0.000439583	0.000480869	0.000697563	0.000885549	0.000798001	0.000308185	0.000308356	0.000943262	-0.00122	9.02e-05	-0.000966448	6.48e-05	0.00048565	-0.000225819	-0.000833693	3.66e-05	0.000828015	-0.00018304	-0.000265175	0.000328119	-2.12e-05	0.000169645	0.000745445	-0.000520414	0.000287658	-0.00031413	3.54e-05
11478.5	-0.000455803	-0.00106	-0.000451007	-0.000309768	-0.000518885	0.000467392	-0.000203935	-0.000438226	0.000114933	-0.000366261	-9.43e-05	0.000290446	0.00127	-0.000423779	-0.000212974	0.000975153	0.000669052	0.000296019	0.000382978	-0.000183585	-0.000434201	0.000733257	0.00104	0.000685151	0.000869551	0.000830284	0.000435781	0.000319074	5.93e-05	0.000366234	-0.0003087	1.32e-05	-0.00089509	0.000154989	0.00043293	-0.000372979	-0.00076808	-0.000393666	0.000842505	-0.0001874	-0.000151113	0.000480126	0.000210008	0.000706818	0.000639861	0.00034258	0.000148022	-0.000529606	0.00037446
11478.8	-0.000221814	-0.0012	-0.000254963	-0.000281664	-0.000479855	0.000673593	-0.000137846	-0.000265006	0.000881897	-0.000205019	0.000218461	0.000395201	0.00122	-0.000312543	-0.000115324	0.000602662	0.000212314	0.00039933	0.000481517	0.00011984	-0.000431212	0.000788282	0.00138	0.00107	0.000850202	0.000615933	0.00034736	0.000343734	-0.000172201	-0.000161962	0.000360111	8.23e-05	-0.000448275	0.000106116	0.000329184	-6.35e-05	-0.000419701	-0.000467241	0.000779579	-8.67e-05	-0.000106985	0.000616088	0.000362263	0.000794721	0.000471901	0.000778648	1.27e-05	-0.000530501	0.000304464
11479	9.08e-05	-0.000871131	7.8e-05	-0.000257867	-0.000327606	0.000567361	2.89e-05	-0.000344794	0.00146	0.000161745	0.000748062	0.000611643	0.00108	-0.000186559	-0.000172409	0.000150774	-9.53e-05	2.88e-05	0.000655017	0.000365495	-0.000221147	0.000846903	0.00129	0.00138	0.000639287	0.000462298	0.000712905	0.000326544	-0.000152787	-0.000398629	0.000488969	0.000167191	0.000117842	-3.15e-05	0.000209369	0.000229665	0.000135921	-0.000316617	0.000672656	8.85e-05	-0.00015677	0.000883243	0.000421713	0.000508539	0.000444338	0.000523532	-2.96e-05	-0.000308977	-0.000131293
11479.2	0.000284028	-0.00015016	0.000310147	-0.000231019	-9.88e-05	0.000383265	0.000329486	-0.000519977	0.00167	0.000345112	0.00112	0.00074051	0.00085025	8.85e-05	-0.000248346	-0.000119748	-0.000131947	-0.000348863	0.000769555	0.000340113	6.5e-05	0.000971297	0.000945871	0.00147	0.000370471	0.000486018	0.00116	0.000191211	0.000256335	-0.000450812	0.000311332	0.000188584	0.000458487	-0.000223607	6.74e-05	0.000302872	0.000578832	-0.000322565	0.000641151	0.000135763	-0.000171619	0.00109	0.000378328	0.000236685	0.000526141	-1.9e-05	-0.000120154	-7.16e-05	-0.000473876
11479.5	0.000137193	0.000696409	0.000311343	-0.000165462	7.46e-05	0.000330941	0.00062795	-0.000578836	0.00148	0.000193855	0.00108	0.000750382	0.000692651	0.000446193	-0.000102847	-9.64e-05	1.1e-05	-0.000464948	0.000711082	0.000174512	0.000242768	0.0011	0.000648367	0.00137	0.000247393	0.000641538	0.0012	-7.51e-05	0.000825887	-0.000547037	4.07e-05	0.000168455	0.000458104	-0.000446149	-0.000187589	0.000296907	0.000678548	-0.00060208	0.000770436	-7.2e-05	-0.000125015	0.000956362	0.000268825	0.000146628	0.000511539	-0.000332146	-0.000381034	3.4e-05	-0.000347902
11479.8	-0.000271807	0.00134	0.000136155	-0.000122349	0.000125526	0.000336069	0.000780614	-0.000484198	0.000992903	-5.15e-05	0.00076571	0.000809059	0.000821361	0.00065153	0.000257444	9.35e-05	0.000177693	-0.000353237	0.00056006	0.000195161	0.000274157	0.00105	0.000529087	0.00123	0.000362506	0.000797839	0.000768367	-0.000371787	0.00113	-0.000632259	-0.000294952	0.000110998	0.000304168	-0.000620669	-0.000601796	0.000327189	0.000550475	-0.000851986	0.000922808	-0.00038647	-0.000189207	0.000494192	0.00020778	5.31e-05	0.000297261	-0.000249654	-0.00063889	9.75e-05	0.000126736
11480	-0.000628595	0.00148	-9.67e-06	-0.000133174	7.65e-05	0.000321129	0.000773468	-0.000276106	0.000410993	-8.99e-05	0.000499881	0.000975247	0.00128	0.000615558	0.00054739	0.000193799	0.000266835	-8.58e-05	0.000558604	0.000525693	0.000368196	0.000729913	0.000505303	0.00113	0.000600703	0.000832522	0.000160195	-0.000521692	0.00102	-0.000384137	-0.000516096	-2.67e-06	0.000207904	-0.000612637	-0.00103	0.000335512	0.000499965	-0.000725745	0.0008456	-0.00053839	-0.000457433	6.63e-05	0.000230831	-0.000176056	2.41e-05	-2.94e-05	-0.00057224	0.000288036	0.000565861
11480.2	-0.000729223	0.00108	8.09e-05	-0.000175097	4.13e-06	0.000377467	0.000637055	-2.14e-05	2.54e-05	6.56e-05	0.000451255	0.00107	0.00185	0.000473912	0.000532956	0.000112537	0.000260232	0.000262802	0.000824796	0.00104	0.000694411	0.000327181	0.000486517	0.000943913	0.000745125	0.000773361	-0.000323092	-0.00038739	0.000773834	0.000235882	-0.000355578	-0.000128444	0.000168145	-0.000370919	-0.00119	0.000249753	0.000644503	-0.000253518	0.000501239	-0.000449413	-0.000774109	-4.63e-05	0.000227749	-0.000326263	-8.62e-05	-1.02e-05	-0.000155901	0.000586064	0.000708466
11480.5	-0.0005765	0.000511961	0.000366817	-0.000217066	-3.64e-05	0.000509625	0.00033276	0.000201515	5.93e-05	0.000158916	0.000519477	0.00093179	0.00217	0.000356381	0.000297918	6.89e-05	0.000258498	0.000545759	0.00119	0.00158	0.0011	8.28e-05	0.000446214	0.000571994	0.000667273	0.000805972	-0.000476582	-9.39e-05	0.000726513	0.00075666	0.000149361	-0.000207986	9.94e-05	-7.43e-05	-0.000951875	0.000108239	0.000836755	0.000207795	0.00017485	-0.000296342	-0.00101	3.81e-05	0.000100119	-0.000104486	-1.9e-05	-0.000232186	0.000264973	0.000772517	0.000480287
11480.8	-0.000272552	0.000235422	0.000575822	-0.000156663	-0.000108534	0.00055738	-0.000117391	0.000356647	0.000474241	0.000124855	0.000528715	0.000655443	0.00204	0.000240426	0.00014782	0.000298354	0.000409107	0.000671971	0.00138	0.00194	0.00125	7.74e-06	0.000342483	5.52e-05	0.000382138	0.00096735	-0.000228765	2.72e-06	0.000862334	0.000758019	0.000633504	-0.000285111	6.78e-05	-1.4e-05	-0.000527321	4.6e-05	0.000966191	0.000335785	9.84e-05	-0.000296196	-0.00117	-3.92e-06	-0.00013385	0.000421619	1.24e-06	-0.000495115	0.000366311	0.000728875	-5.6e-05
11481	2.04e-05	0.000266736	0.00054185	6.73e-05	-0.000281837	0.000476202	-0.000552321	0.000444155	0.00102	0.000229213	0.000404688	0.000443238	0.00144	5.82e-05	0.00025524	0.000696237	0.000733908	0.000727434	0.00128	0.00193	0.00103	-2.11e-05	0.000164938	-0.000461442	2.81e-05	0.00109	0.000357799	-0.000176178	0.000985476	0.000370584	0.000754385	-0.000408139	0.000262619	-0.00027348	-0.000195765	0.000135052	0.00107	0.000134874	0.000168107	-0.000472533	-0.00116	-0.000255795	-0.0004017	0.000855804	-0.000123759	-0.000692227	8.34e-05	0.0005823	-0.000701681
11481.2	0.000194638	0.000251906	0.000374104	0.000340945	-0.00045043	0.00033648	-0.000795964	0.000419349	0.00146	0.000612773	0.000195539	0.000374062	0.00067087	-0.000151553	0.000484066	0.000932522	0.00112	0.000850172	0.00102	0.00162	0.00070443	2.24e-05	2.93e-05	-0.000836644	-0.000228513	0.00104	0.00106	-0.000285876	0.00102	8.82e-05	0.000473351	-0.000483029	0.000715168	-0.000595798	1.42e-05	0.00024296	0.00112	-8.91e-05	0.000169727	-0.00066676	-0.000909712	-0.000472256	-0.000625635	0.000912941	-0.000173167	-0.000804305	-0.000521836	0.000469915	-0.00118
11481.5	0.000268549	-3.1e-05	0.000277567	0.000493569	-0.000421749	0.000116207	-0.000776656	0.000242396	0.0017	0.000995343	-2.64e-05	0.000347614	0.000203725	-0.000252011	0.000637742	0.000805278	0.00144	0.00104	0.000829083	0.00145	0.00063035	0.000257843	6.81e-05	-0.000951031	-0.000245634	0.000875068	0.00153	-9.85e-05	0.000977657	0.000206413	2.68e-05	-0.000400409	0.00119	-0.000665689	0.000283846	0.000194654	0.000927165	-6.96e-05	5.1e-05	-0.000686842	-0.000502802	-0.000426799	-0.000684011	0.000622569	3.52e-05	-0.000739036	-0.00123	0.000348751	-0.00128
11481.8	0.00025757	-0.000445883	0.000372686	0.000547613	-0.000114144	-0.000175598	-0.000579665	-5.01e-06	0.00174	0.00106	-0.000163491	0.000231329	0.000349584	-0.000140435	0.000706694	0.000436118	0.00159	0.00111	0.000853047	0.00163	0.000915046	0.0006149	0.000269513	-0.00075031	7.35e-05	0.000702352	0.00152	0.000214801	0.000832774	0.000553963	-0.000338425	-0.000196673	0.00139	-0.000483881	0.000657577	2.51e-05	0.000476019	0.000114652	-7.22e-05	-0.000442413	-0.000164394	-0.000233113	-0.000521336	0.00021452	0.00034869	-0.000504722	-0.00156	5.69e-05	-0.00108
11482	0.000174316	-0.000735792	0.000650585	0.000642908	0.000330629	-0.000324751	-0.000401981	-0.000134247	0.00157	0.000928436	-2.18e-05	6.65e-05	0.000928207	0.000178581	0.000792538	0.000191514	0.00153	0.000885082	0.00109	0.00177	0.0013	0.000868271	0.000455697	-0.000315037	0.000698538	0.000640916	0.00104	0.00041771	0.000632189	0.000767613	-0.000532773	2.81e-05	0.00122	-0.000306214	0.000877421	-8.55e-05	-5.46e-06	0.000209376	-0.000127097	-8.62e-05	-9.19e-05	-0.000199154	-0.000238004	-2.97e-05	0.000520948	-0.000289153	-0.00115	-0.000450245	-0.000886996
11482.2	0.000183001	-0.000790614	0.000959053	0.00073128	0.000646536	-0.000213295	-0.000344824	-9.22e-06	0.00123	0.000953478	0.000442947	7.06e-05	0.00141	0.000655518	0.000925311	0.000404376	0.0013	0.000390553	0.00137	0.00148	0.00143	0.000896759	0.00048605	0.000127631	0.00135	0.000681153	0.00037311	0.000471512	0.000503457	0.000711646	-0.000568511	0.000256765	0.000785622	-0.000299751	0.000631639	-7.16e-05	-0.000289051	0.000106607	-0.000235941	4.7e-05	-0.000283516	-0.000386386	6.9e-05	5.66e-05	0.000514015	-0.000189505	-0.000197867	-0.000897239	-0.000809225
11482.5	0.00051536	-0.000613823	0.00108	0.000637465	0.000653218	-1.36e-05	-0.000259342	0.000303114	0.00101	0.0012	0.000848701	0.00036274	0.00137	0.00113	0.00102	0.00111	0.0011	-9.86e-05	0.00148	0.000926904	0.00124	0.000762246	0.000435467	0.000381785	0.0016	0.000744997	-0.000109795	0.000446645	0.000529885	0.000552506	-0.000460055	0.00045317	0.000281884	-0.000402498	-6.45e-05	2.26e-05	-0.000383433	-7.17e-05	-0.000527473	-0.000159814	-0.00052337	-0.000537225	0.000357082	0.000413869	0.000449604	-9.85e-05	0.000701717	-0.000941464	-0.000709961
11482.8	0.00109	-0.0002992	0.000883473	0.000413684	0.000365954	0.000115975	2.64e-05	0.000587921	0.0011	0.00139	0.000750055	0.000736672	0.000865342	0.00134	0.000970711	0.00191	0.00114	-0.0002323	0.00126	0.000520666	0.000939528	0.00060144	0.000469867	0.000453915	0.0013	0.000822005	-0.00023297	0.000392083	0.000640967	0.000491465	-0.000218282	0.000503812	-8.65e-05	-0.000454662	-0.000866343	0.000194958	-0.000444926	-0.000117129	-0.000853173	-0.000484031	-0.000568786	-0.000460368	0.000512285	0.000809152	0.000349665	0.000135311	0.00109	-0.000584468	-0.000516725
11483	0.00144	-8.84e-05	0.000466097	0.000356455	-4.31e-05	0.000225406	0.000452232	0.000707916	0.0013	0.00133	0.000217222	0.000884178	0.000324771	0.00118	0.000775531	0.00232	0.00133	3.97e-05	0.000788559	0.000479776	0.000812798	0.0005313	0.000608996	0.000409681	0.000728783	0.000945894	-0.000135405	0.000317045	0.000698738	0.000549846	8.12e-05	0.000385218	-0.000174891	-0.000295697	-0.00141	0.00035874	-0.000546936	-9.07e-06	-0.000833434	-0.000681714	-0.000328017	-0.000232843	0.000468322	0.000938674	6.64e-05	0.000487812	0.000988573	-0.000128418	-0.000236963
11483.2	0.00119	-0.000167301	0.000124651	0.000603772	-0.000314729	0.00046329	0.000808823	0.000760419	0.00131	0.00115	-0.000228084	0.000822186	0.000185073	0.000912098	0.00056965	0.00218	0.00142	0.000387378	0.000301021	0.00071137	0.000963214	0.000616399	0.000712462	0.000284086	0.000271478	0.00107	6.36e-06	0.000249126	0.00065528	0.000635809	0.000293487	0.000301349	-2.77e-05	0.000137144	-0.00151	0.00029179	-0.000570321	1.88e-05	-0.000358183	-0.000698569	0.000112834	-7.46e-05	0.000348699	0.00061253	-0.00047439	0.000701615	0.000710138	0.000184345	0.000169679
11483.5	0.000530083	-0.000386134	8.28e-05	0.000914144	-0.000226047	0.000894154	0.000946391	0.00089724	0.00107	0.00103	-0.000191567	0.000862312	0.000494978	0.00075833	0.000519422	0.00176	0.00127	0.000499945	0.000110221	0.000970365	0.00124	0.000845971	0.000696664	0.000162832	6.56e-05	0.00111	0.000131005	0.000253669	0.000531093	0.000665786	0.000395429	0.000461654	0.000164205	0.000676685	-0.00113	-6.84e-05	-0.000357686	-0.000172433	0.000158666	-0.000595551	0.000553356	-0.00016726	0.00026178	-2.66e-05	-0.00104	0.000522955	0.000398127	0.00034624	0.000597525
11483.8	-1.12e-05	-0.000377765	0.000279363	0.00095907	0.000152623	0.00138	0.000900279	0.00103	0.000873145	0.000982331	0.000251405	0.00117	0.000933293	0.000668596	0.000612885	0.00135	0.000980409	0.000461644	0.000310829	0.00105	0.00129	0.00115	0.000692257	0.000156786	3.54e-05	0.00114	0.000171266	0.000415803	0.000331718	0.000603225	0.000476435	0.00075571	0.000257836	0.000964278	-0.000354297	-0.0004874	1.75e-05	-0.00039277	0.000245583	-0.000463192	0.000799162	-0.000499918	0.000156008	-0.000594706	-0.00128	-1.84e-05	-2.05e-06	0.000452407	0.000755586
11484	-0.000152598	-8.05e-06	0.000529025	0.000746992	0.00042589	0.00167	0.000873774	0.000933481	0.000944471	0.000960905	0.00070052	0.00156	0.00116	0.000452162	0.000688869	0.00107	0.000743332	0.000579306	0.000650611	0.000906584	0.000871686	0.00146	0.000869811	0.00034431	0.000195687	0.00123	0.000110139	0.000743363	0.00012533	0.000477978	0.000512206	0.000835102	0.000227461	0.000728242	0.000491065	-0.00064879	0.000268184	-0.000359452	-8.54e-05	-0.000355713	0.000799871	-0.000827628	-6.93e-06	-0.000835714	-0.00108	-0.000618513	-0.000450873	0.000533266	0.000549107
11484.2	-3.44e-05	0.000406308	0.000712404	0.000586066	0.000364757	0.00161	0.00102	0.000608958	0.00116	0.000870499	0.000833941	0.00171	0.00114	0.000109706	0.00060213	0.000918871	0.000664355	0.00091852	0.000785026	0.00071803	0.000198994	0.00164	0.00114	0.000704398	0.000644205	0.00123	8.21e-05	0.00106	4.37e-05	0.00042084	0.00035982	0.000581854	8.92e-05	0.000137258	0.000888927	-0.000427071	0.000238193	-2.24e-05	-0.000465689	-0.000295497	0.000621444	-0.00083926	-0.000149965	-0.000773676	-0.000585141	-0.000929455	-0.000763954	0.000576559	0.000224321
11484.5	8.95e-05	0.000442112	0.000789299	0.000656397	0.00018824	0.00129	0.00126	0.000289252	0.0011	0.000577382	0.00065423	0.00151	0.00102	-7.08e-05	0.000339703	0.000866819	0.000795908	0.00119	0.000647988	0.000692161	-0.000212877	0.00158	0.0012	0.001	0.00121	0.00091694	0.000258585	0.00113	8.91e-05	0.000553619	2.83e-05	0.000234935	-0.000130587	-0.000194731	0.000603928	8.43e-06	5.19e-05	0.00036637	-0.00063607	-0.000236602	0.000353512	-0.000430868	-0.000207311	-0.000561257	-5.67e-05	-0.000790767	-0.000768954	0.000627824	2.91e-05
11484.8	0.000125243	0.000133191	0.000745159	0.000764523	0.00018995	0.00096224	0.00139	0.000177897	0.00065118	0.000145307	0.000437105	0.00111	0.00096191	0.00020023	4.51e-05	0.000887103	0.00111	0.0011	0.000520146	0.000833244	-6.41e-05	0.00129	0.000964092	0.000961651	0.00146	0.000337318	0.000654952	0.000920167	0.000169149	0.000849362	-0.000260141	1.47e-05	-0.000385394	0.000150858	-0.000104405	0.000355409	-0.00012339	0.000508102	-0.000559339	-0.000107795	0.000128773	0.000159678	-0.000147567	-0.000397139	0.000245702	-0.00031023	-0.000405383	0.000684421	-2.05e-05
11485	0.000131136	-3.76e-05	0.000607645	0.00064892	0.000384827	0.000721564	0.00138	0.00032194	0.000151753	-7.18e-05	0.000450594	0.000698737	0.001	0.00085198	-6.88e-05	0.000897526	0.00142	0.000732499	0.000654956	0.000995593	0.000481589	0.000968858	0.000774475	0.000628006	0.00118	-0.000186575	0.00106	0.00059932	0.000299179	0.00116	-0.000314055	-3.31e-05	-0.000631942	0.000820066	-0.000740667	0.000438908	-0.000269343	0.000374355	-0.000218319	2.9e-05	3.55e-05	0.000494439	5.67e-05	-0.000457342	0.000170611	0.000228229	0.00018974	0.000578095	1.59e-05
11485.2	0.000166615	0.00022164	0.000518556	0.000414502	0.000615545	0.000530182	0.00135	0.000660465	7.34e-05	0.000205681	0.00067323	0.000343525	0.00105	0.00151	0.000110239	0.000783738	0.00148	0.000454799	0.000923078	0.00109	0.000990032	0.000727174	0.000996449	0.000306963	0.000615429	-0.000395188	0.00122	0.000325188	0.000526907	0.00132	-0.000163081	5.72e-05	-0.000760198	0.00109	-0.000938919	0.000335341	-0.000379803	0.000181178	0.000392778	-6.39e-06	1.41e-06	0.000354078	0.000267321	-0.000674088	-0.000170379	0.000577246	0.000693472	0.000178006	0.00012607
11485.5	0.000289152	0.000647495	0.000648102	0.000375463	0.00075399	0.000405827	0.00146	0.00113	0.000484422	0.000805713	0.000876546	5.38e-05	0.00105	0.00189	0.000536919	0.00060333	0.00128	0.000565918	0.00104	0.00115	0.00112	0.000511763	0.00153	0.000211401	0.000211933	-0.000264257	0.00101	0.000110347	0.000735354	0.00119	6.72e-05	0.000169228	-0.000590404	0.000688408	-0.000671761	0.000267205	-0.000373696	9.01e-05	0.00103	-0.000218781	-9.88e-05	-8.89e-05	0.000177667	-0.000772596	-0.000424521	0.000679016	0.000801838	-0.000320479	0.000211138
11485.8	0.000568305	0.000787176	0.000985817	0.00056012	0.000714226	0.000480223	0.00166	0.00161	0.00104	0.0013	0.000912259	-3.75e-05	0.0011	0.002	0.00106	0.000645101	0.0011	0.0011	0.000960181	0.00121	0.000884602	0.000279652	0.0019	0.000345973	0.000170474	2.65e-05	0.000519253	-0.000128871	0.000711722	0.000813867	0.000249808	0.000225836	-0.000121453	-5.6e-05	-0.000237186	0.000319128	-0.000252238	0.000100354	0.00127	-0.00038705	-0.000203792	-0.000511846	-0.000293936	-0.000612388	-0.000294543	0.000584228	0.000454014	-0.000556882	9.44e-05
11486	0.000958196	0.000543052	0.00133	0.000735942	0.00048501	0.000772506	0.00183	0.00185	0.0014	0.00151	0.000774666	0.000195329	0.0013	0.00187	0.00147	0.00106	0.00111	0.00175	0.000872494	0.00127	0.000617917	0.000104934	0.00175	0.000579021	0.000298813	0.000329978	0.000138421	-0.000394472	0.000410352	0.000416199	0.000224671	0.000272048	0.000394234	-0.000642482	-3.97e-05	0.000281271	-0.000159094	0.000204258	0.00096282	-0.000370888	-0.00010551	-0.000775371	-0.000831837	-0.000333691	0.000174761	0.000345973	-0.000164893	-0.000453968	-0.000243694
11486.2	0.00126	0.000206071	0.00151	0.000792339	0.000245537	0.00112	0.00192	0.00173	0.00159	0.00159	0.000556337	0.000687016	0.00144	0.00154	0.00158	0.00154	0.00114	0.0021	0.000914715	0.00145	0.000594507	5.78e-05	0.00122	0.000734289	0.000226797	0.000723006	0.000267124	-0.000556733	3.74e-05	0.000233662	-6.36e-05	0.000329966	0.000715208	-0.000834622	-0.000233924	-0.000102106	-0.000183951	0.00034244	0.000357828	-0.000231509	0.000171363	-0.000943912	-0.00106	-0.000141728	0.000661967	0.000114153	-0.000734847	-0.000294888	-0.000609229
11486.5	0.00133	2.21e-05	0.00151	0.000832624	0.000281244	0.0013	0.00203	0.00151	0.00184	0.00171	0.000448807	0.0012	0.00124	0.00121	0.00139	0.00165	0.00104	0.0019	0.00106	0.00167	0.000787639	0.000108409	0.000695036	0.000707711	-0.000183563	0.00127	0.000864102	-0.000511555	-0.000194641	0.00031023	-0.00044116	0.000320643	0.000802543	-0.000696581	-0.000570949	-0.000745514	-0.000242016	0.000278441	-0.000208006	-7.59e-05	0.000249811	-0.00102	-0.000950997	-6.69e-05	0.000865649	3.04e-05	-0.000957203	-0.000249237	-0.000741705
11486.8	0.00121	-2.84e-05	0.00145	0.000948593	0.000712572	0.00126	0.00225	0.0015	0.00213	0.00187	0.000655877	0.00151	0.000680239	0.0011	0.00107	0.00131	0.000902172	0.00132	0.00123	0.00167	0.001	0.000168982	0.000438446	0.000540607	-0.000687519	0.0017	0.0014	-0.000299629	-0.000260019	0.000509788	-0.000589678	0.000208053	0.000759444	-0.000382168	-0.000695266	-0.00121	-0.00022276	-8.81e-05	-0.000548694	6.91e-05	-0.000123692	-0.000892642	-0.000766758	4.63e-06	0.000649459	4.83e-06	-0.000760856	-0.000166701	-0.000532256
11487	0.00104	-4.73e-05	0.00143	0.00104	0.00132	0.0011	0.00246	0.00167	0.00223	0.00203	0.00115	0.00153	0.000102704	0.00124	0.000842687	0.000751461	0.000877568	0.000727543	0.00138	0.00126	0.00112	0.000211477	0.000377968	0.000386507	-0.000944136	0.00165	0.0014	-4.64e-05	-0.000206088	0.00069598	-0.000313178	0.000126094	0.000678272	2.13e-05	-0.000503497	-0.00108	-0.000173012	-0.000468984	-0.000606842	0.00018135	-0.000710995	-0.000538147	-0.000736449	0.000160358	4.47e-05	-0.000157682	-0.0003855	3.21e-06	-0.000195935
11487.2	0.000866251	-7.07e-05	0.0014	0.000987936	0.00168	0.00106	0.00242	0.00175	0.00199	0.00215	0.00157	0.00135	-0.000131129	0.00149	0.000841823	0.000259284	0.000933498	0.000385221	0.00144	0.000734262	0.00106	0.000365597	0.000383263	0.000319509	-0.000892175	0.00118	0.000875734	0.000122657	-5.19e-05	0.000792565	0.000168929	0.000268719	0.000622905	0.000461281	-0.00012904	-0.000355353	-0.000230648	-0.000488712	-0.000373598	0.000202337	-0.00108	-0.000162341	-0.000900153	0.000401158	-0.000764501	-0.000480571	-0.000137465	3.88e-05	-7.37e-05
11487.5	0.000667311	-9.9e-05	0.00132	0.000831656	0.00152	0.0012	0.00206	0.00155	0.00153	0.00222	0.00156	0.00109	0.000163649	0.00173	0.001	-4.11e-06	0.000962474	0.000377176	0.00133	0.000584096	0.000850697	0.00080285	0.000494379	0.000248179	-0.000752362	0.000833498	0.000243697	9.44e-05	0.000161384	0.000697353	0.000382642	0.000659553	0.000665824	0.000758605	0.000261662	0.000573558	-0.000408845	-0.000135165	5.56e-05	0.000131582	-0.00107	9.76e-06	-0.00117	0.00068973	-0.00145	-0.00076445	-4.09e-05	-0.00018015	-0.000223238
11487.8	0.0005817	-6.51e-05	0.00123	0.000716674	0.00102	0.00134	0.00159	0.00123	0.00111	0.00218	0.00125	0.000854792	0.000865957	0.00178	0.00116	-2.94e-05	0.000968388	0.000711112	0.00111	0.000973002	0.000674469	0.00146	0.000809023	7.6e-05	-0.000700415	0.000998613	-8.02e-05	-0.000119843	0.000377976	0.000356319	0.000154471	0.00106	0.000766088	0.000648646	0.000565879	0.00125	-0.000554052	0.000284575	0.000444667	3.2e-05	-0.000861182	-9.04e-05	-0.00135	0.000879486	-0.00161	-0.000747871	0.000106991	-0.000534495	-0.000435243
11488	0.000720585	0.000114948	0.00115	0.000697158	0.000537172	0.00138	0.00127	0.00106	0.00090052	0.00195	0.00104	0.000799037	0.00151	0.0016	0.00121	8.38e-05	0.00107	0.00126	0.000977022	0.00152	0.000665341	0.00202	0.00123	-0.000110542	-0.000642396	0.00147	-6.6e-05	-0.000268789	0.00056717	-5.83e-05	-0.00025568	0.00114	0.000738052	0.000112337	0.00073681	0.00142	-0.000578031	0.000489205	0.000529859	-0.000100446	-0.000594538	-0.000388705	-0.00122	0.000751981	-0.00113	-0.000341998	0.000324831	-0.000873777	-0.000563459
11488.2	0.000983228	0.000407881	0.00111	0.000718048	0.000321711	0.00136	0.00122	0.00107	0.00093246	0.00172	0.00118	0.000992939	0.00162	0.0013	0.00113	0.000222821	0.00132	0.00167	0.00109	0.00169	0.000709549	0.00217	0.00146	-0.000127019	-0.000366186	0.00176	-3.96e-06	-7.54e-05	0.000647455	-0.000260742	-0.000532357	0.000870332	0.000533201	-0.000532039	0.000813981	0.00109	-0.000559169	0.000423201	0.000268981	-0.000339486	-0.000360518	-0.000698092	-0.000808263	0.000279567	-0.000387452	0.00022059	0.000390928	-0.00108	-0.000632765
11488.5	0.00125	0.00066866	0.00117	0.000687594	0.000321062	0.00127	0.00135	0.000975779	0.00118	0.00177	0.00153	0.00123	0.0012	0.00116	0.000926908	0.000324841	0.00165	0.00165	0.00141	0.00132	0.000666334	0.00179	0.00131	7.5e-05	0.000135498	0.00165	-7.71e-05	0.000407064	0.000505724	-0.000105932	-0.000532893	0.000482604	0.00035303	-0.000964325	0.00088271	0.000553398	-0.000543911	0.000228366	-0.000108982	-0.00068969	-0.000207096	-0.000756191	-0.000427678	-0.000265305	2.66e-05	0.00050223	0.00023352	-0.00104	-0.000756511
11488.8	0.00154	0.000754785	0.00129	0.000600832	0.000305781	0.00109	0.0015	0.000625092	0.00154	0.00211	0.00183	0.00119	0.000714541	0.00127	0.000735927	0.000407685	0.00193	0.00131	0.00173	0.000806526	0.000565125	0.00104	0.000953353	0.00030846	0.000537244	0.00134	-0.000182705	0.000807446	0.000197401	0.000303608	-0.000297121	0.000187049	0.000264856	-0.00113	0.000927217	0.000142237	-0.00041989	0.000102921	-0.000345768	-0.00105	-0.00014258	-0.000455472	-0.00037035	-0.000556935	-0.00011895	0.000332108	3.49e-05	-0.000829583	-0.00103
11489	0.00178	0.000612555	0.00127	0.000577748	0.000201753	0.000995973	0.00169	0.000277129	0.00177	0.00232	0.00188	0.000785799	0.000515329	0.00151	0.000708533	0.000567696	0.00197	0.00101	0.0019	0.000652031	0.000532402	0.000359225	0.000801715	0.000362008	0.000514813	0.00103	-0.000167865	0.000895221	-5.08e-05	0.000663008	3.77e-05	2.52e-05	8.01e-05	-0.00114	0.000842609	-2.57e-05	-0.000103828	0.000108583	-0.000383937	-0.00126	-0.000129013	-5.17e-05	-0.000538639	-0.000544583	-0.00046253	2.56e-05	1.17e-06	-0.0006326	-0.00142
11489.2	0.00173	0.00036342	0.00103	0.00070736	0.000183625	0.00115	0.00192	0.000295457	0.00166	0.0021	0.0017	0.000379901	0.000552269	0.00168	0.000846605	0.000833344	0.00167	0.000902474	0.00185	0.000906037	0.000675759	8.81e-05	0.00101	0.000220563	0.000194345	0.000733767	-2.34e-05	0.000790046	-0.00014488	0.000714205	0.000357007	1e-05	-0.000247015	-0.0011	0.000617167	-6.28e-05	0.000290575	0.000162125	-0.000351611	-0.00117	-4e-05	9.26e-05	-0.000612635	-0.000430294	-0.000529681	-4.46e-05	0.000171089	-0.000506953	-0.00163
11489.5	0.00129	0.000244561	0.000750474	0.000904143	0.000385467	0.0015	0.00201	0.000683198	0.00123	0.00168	0.00146	0.000420512	0.000579322	0.00168	0.00109	0.00102	0.0011	0.000871474	0.00167	0.00119	0.000994144	0.000197314	0.00134	1.92e-05	2.17e-05	0.000508138	0.000197083	0.000702993	-0.000197205	0.000505273	0.000573518	0.000143925	-0.000540379	-0.00101	0.000358726	-5.86e-05	0.000564369	0.000237333	-0.000390448	-0.000875351	0.000220189	-2.93e-05	-0.000423975	-0.000348311	-0.000344691	0.000124987	0.000419576	-0.000349606	-0.00139
11489.8	0.000665988	0.000397206	0.000639336	0.00103	0.000696254	0.00183	0.00185	0.00114	0.000707517	0.00153	0.00132	0.000905424	0.000551367	0.00156	0.00137	0.000972575	0.000595776	0.000798261	0.00146	0.00116	0.00131	0.000450867	0.00149	-0.000173529	0.00022176	0.000440241	0.000484423	0.000691545	-0.000300013	0.000250939	0.000537258	0.000311727	-0.000698314	-0.000855464	0.00018636	-3.77e-05	0.000608309	0.000414797	-0.000486613	-0.000591434	0.000504986	-8.66e-05	-9.57e-05	-0.000193449	-0.000289374	0.000262004	0.00057321	-0.000152711	-0.000781967
11490	0.00025254	0.000773849	0.00073888	0.00114	0.000904945	0.00201	0.0016	0.00151	0.00046282	0.00182	0.00126	0.00138	0.000609083	0.00142	0.00152	0.000789966	0.00049699	0.000628134	0.00121	0.000855008	0.00136	0.000656669	0.00137	-0.000358791	0.000652563	0.0005422	0.000854628	0.000706381	-0.000469839	1.38e-05	0.000182123	0.000362696	-0.000738848	-0.00066291	0.000184873	-8.23e-05	0.00045993	0.000670175	-0.000511478	-0.000444381	0.000560568	0.000132042	0.000133501	0.000163924	-0.000530477	0.000149985	0.000520491	-5.22e-05	-0.000154586
11490.2	0.000308187	0.00121	0.000894429	0.0014	0.000955176	0.00195	0.00137	0.00179	0.000676793	0.00226	0.00129	0.00151	0.0007624	0.00136	0.00131	0.000641651	0.000812162	0.000346196	0.000891244	0.000556961	0.00117	0.00069302	0.00109	-0.000409322	0.00105	0.000704977	0.00125	0.000664256	-0.000721243	-0.000261729	-0.000251507	0.000323697	-0.000700068	-0.000442677	0.000403282	-0.000263117	0.000244421	0.000783759	-0.000434692	-0.000480674	0.000357512	0.000492267	0.000170954	0.000592881	-0.00084679	-0.000174789	0.000243466	-8.99e-05	0.000314513
11490.5	0.000694219	0.00147	0.00092214	0.00173	0.001	0.00164	0.00114	0.00193	0.0011	0.00237	0.00143	0.00135	0.000897942	0.00136	0.00077219	0.000460328	0.00122	1.17e-05	0.000514987	0.000542069	0.00103	0.000527288	0.000851345	-0.000118014	0.0012	0.00081871	0.00144	0.000547177	-0.000979107	-0.000532646	-0.000357495	0.000356779	-0.000617783	-0.000194685	0.000749459	-0.000496751	9.61e-05	0.000631995	-0.000339031	-0.000708328	1.62e-05	0.000726228	0.000104298	0.000821015	-0.000960192	-0.000533675	-0.000157951	-0.000119186	0.000669412
11490.8	0.00097784	0.00139	0.000776158	0.00188	0.00125	0.0012	0.00094279	0.00188	0.00131	0.00206	0.00161	0.00111	0.00101	0.00135	0.00034272	0.000134908	0.00145	-0.000209216	0.000160768	0.000770271	0.00112	0.000218076	0.000727131	0.000517008	0.00102	0.000922742	0.00121	0.000470626	-0.00109	-0.000655167	-1.39e-05	0.000480504	-0.000488909	7.77e-06	0.00102	-0.000646238	3.46e-05	0.000395051	-0.000269694	-0.00103	-0.000357837	0.000698962	2.3e-05	0.000771258	-0.000788105	-0.000774661	-0.000557882	-2.67e-05	0.000839421
11491	0.000820983	0.00101	0.000576064	0.00176	0.00168	0.00088924	0.000899588	0.00172	0.00123	0.00164	0.00167	0.000852477	0.0012	0.0014	0.000463232	-0.000157634	0.0015	-0.000102315	-0.000118832	0.000969164	0.00135	-0.000127329	0.000722066	0.00127	0.000699821	0.00109	0.000678251	0.000547117	-0.000905116	-0.000564141	0.000470695	0.000506534	-0.000300423	-3.6e-06	0.00108	-0.000652906	-4.65e-05	0.000299822	-0.000237763	-0.00118	-0.000588311	0.00045234	-6.48e-05	0.000561408	-0.000379516	-0.00084685	-0.000898128	9.14e-05	0.000705143
11491.2	0.000273042	0.000621738	0.000483697	0.00151	0.00202	0.00093571	0.00107	0.00151	0.00116	0.00151	0.00157	0.000573392	0.00153	0.00157	0.00108	-0.00011772	0.00158	0.000359693	-0.000329014	0.000978095	0.00145	-0.000347353	0.000819033	0.00187	0.000506012	0.00122	0.000380442	0.000699183	-0.000410299	-0.000314146	0.00068069	0.000334893	-7.36e-05	-0.000288696	0.000940996	-0.000536121	-0.000182711	0.00029117	-0.00031203	-0.000919768	-0.000433255	0.000178408	-0.000143496	0.000331486	9.84e-05	-0.000817648	-0.0011	5.34e-05	0.000399853
11491.5	-0.000265342	0.00045649	0.000562542	0.00138	0.00207	0.00133	0.00135	0.00138	0.00126	0.00175	0.00141	0.000350219	0.00193	0.00175	0.0017	0.000270491	0.00178	0.000868563	-0.000471403	0.000893187	0.00124	-0.000262434	0.000856569	0.00211	0.000494339	0.00113	0.000689461	0.000742243	0.000186925	3.08e-05	0.000530278	8.79e-05	0.000215111	-0.000617045	0.000691509	-0.000263437	-0.000257526	0.000153309	-0.000498165	-0.000295634	0.00013576	8.35e-05	-0.000173011	0.000184269	0.000328702	-0.000765677	-0.00105	-0.00019211	0.000104975
11491.8	-0.00042721	0.00054793	0.000783461	0.00149	0.00193	0.00186	0.00157	0.00139	0.00127	0.00209	0.00126	0.000347808	0.00225	0.00185	0.00191	0.000756572	0.00191	0.00103	-0.000494974	0.000951638	0.000863357	8.68e-05	0.00066725	0.0019	0.000481065	0.000847025	0.00132	0.000620349	0.000542547	0.000417366	0.000352609	-0.000126616	0.000627745	-0.00067271	0.000563428	0.000215225	-0.000191593	-0.000125897	-0.000646268	0.000346966	0.000746532	0.000198839	-0.000143004	0.000169012	0.000106286	-0.000613626	-0.000809614	-0.000525787	-0.000219261
11492	-0.000195029	0.00070724	0.00106	0.0017	0.00177	0.00232	0.00168	0.00147	0.000957208	0.00218	0.00106	0.000681223	0.00238	0.00187	0.00177	0.00113	0.00178	0.000816256	-0.0003442	0.00134	0.000714442	0.000442378	0.000374931	0.00136	0.000380667	0.000592811	0.00166	0.000477157	0.000535195	0.000789054	0.000521536	-0.000298401	0.00107	-0.00040101	0.000729606	0.000777411	2.99e-06	-0.000274756	-0.000586227	0.000599734	0.000938306	0.000309706	3.9e-06	0.00022582	-0.000357117	-0.000232214	-0.000597036	-0.000727959	-0.000619194
11492.2	0.000207193	0.000778231	0.00129	0.00175	0.00158	0.00259	0.00182	0.00148	0.00048584	0.00199	0.000829939	0.00131	0.00227	0.00182	0.00158	0.00136	0.00145	0.000606914	7.89e-06	0.00201	0.00107	0.00063096	0.000348225	0.00088725	0.000322388	0.00068733	0.00149	0.000455419	0.000363353	0.00111	0.001	-0.000340211	0.00128	-1.09e-05	0.001	0.0012	0.000331235	-5.25e-05	-0.000310618	0.000346539	0.000688097	0.000184275	0.000339958	0.000225101	-0.000636955	0.000248294	-0.000513613	-0.000602783	-0.000876547
11492.5	0.000616151	0.000821349	0.00149	0.0015	0.00126	0.0026	0.00213	0.00128	0.000188875	0.00184	0.000763707	0.00201	0.00198	0.00175	0.00148	0.00148	0.00121	0.000762388	0.000560236	0.00267	0.00176	0.000672411	0.000766029	0.000836159	0.000381513	0.00125	0.00118	0.000591641	0.000289323	0.00134	0.00138	-0.000134091	0.0012	0.000297029	0.000961246	0.00142	0.000743724	0.000463182	9.94e-06	-6.95e-05	0.000435006	-0.000145564	0.000695074	0.000116782	-0.000538186	0.00051329	-0.000384329	-0.000128456	-0.000681789
11492.8	0.000949376	0.000973834	0.0018	0.00106	0.000881755	0.00244	0.00249	0.000977517	0.000263342	0.002	0.00101	0.00242	0.0016	0.00184	0.00136	0.00159	0.00125	0.00124	0.00119	0.00303	0.00235	0.000673466	0.00131	0.00125	0.000409825	0.00194	0.00117	0.000903159	0.000354289	0.00139	0.00143	0.000249789	0.00104	0.000507256	0.000486817	0.00146	0.00105	0.000887027	0.000215894	-0.000187087	0.000549571	-0.000420793	0.000705588	2.41e-05	-0.000219254	0.000457756	-1.6e-05	0.000461077	-6.22e-05
11493	0.00116	0.00122	0.00226	0.000716924	0.000751743	0.00221	0.00262	0.000855112	0.000710432	0.00227	0.00151	0.00241	0.00129	0.00217	0.00107	0.00173	0.0016	0.00174	0.00166	0.00296	0.00246	0.000791404	0.00152	0.00185	0.000260124	0.00228	0.00149	0.0013	0.00037932	0.00124	0.00134	0.000638891	0.00106	0.000689981	-1.06e-05	0.00126	0.00109	0.000842025	0.000304187	7.47e-05	0.000935308	-0.000489844	0.000281004	9.51e-05	0.000110777	0.000298918	0.000576604	0.000847337	0.0005708
11493.2	0.00131	0.00139	0.00269	0.000665152	0.000964186	0.00199	0.00245	0.00113	0.00138	0.00226	0.00209	0.00214	0.00119	0.00255	0.000846229	0.00192	0.00208	0.00194	0.00176	0.00268	0.00213	0.00115	0.00135	0.0023	1.09e-05	0.00208	0.00174	0.00154	0.000232657	0.000959869	0.00145	0.000949658	0.00121	0.000864461	-4.77e-05	0.00089835	0.00088295	0.000361489	0.000389927	0.000465676	0.00122	-0.000473873	-0.000229585	0.000263323	0.000435594	0.000252082	0.00116	0.000946631	0.000876933
11493.5	0.00143	0.00139	0.00281	0.000897849	0.00126	0.00179	0.00217	0.00172	0.00203	0.00191	0.00257	0.00187	0.00129	0.00276	0.000968703	0.00221	0.00237	0.00172	0.00154	0.00248	0.00165	0.00169	0.00115	0.00239	-0.000155339	0.00159	0.00159	0.00149	4.55e-05	0.000693648	0.00175	0.00114	0.0013	0.00103	0.000433068	0.000620014	0.000501904	-0.000116024	0.000569684	0.000799927	0.0012	-0.000564068	-0.000481709	0.000317852	0.000789077	0.000248639	0.00146	0.000940504	0.000913798
11493.8	0.00141	0.00137	0.00253	0.00111	0.0013	0.00172	0.00195	0.0023	0.00237	0.00153	0.00272	0.0017	0.00145	0.00277	0.00138	0.0026	0.00229	0.00127	0.00116	0.00243	0.00134	0.00226	0.00115	0.00215	-0.000167338	0.00118	0.00118	0.00134	7.65e-05	0.000504084	0.00186	0.00121	0.00115	0.00115	0.00109	0.000680995	-7.36e-05	-0.000228825	0.000797333	0.000969074	0.000983677	-0.000789312	-0.000436836	0.000229713	0.00108	9.03e-05	0.00132	0.000901201	0.000941773
11494	0.00112	0.00157	0.00204	0.00102	0.000990596	0.00183	0.00187	0.00253	0.00224	0.00134	0.0025	0.00164	0.00152	0.00266	0.00169	0.00294	0.00203	0.000971841	0.000733389	0.00234	0.00134	0.00268	0.00128	0.00171	-3.11e-05	0.00112	0.00104	0.00129	0.000322315	0.000351085	0.00149	0.00119	0.000749212	0.00107	0.00145	0.00104	-0.000735326	-9.34e-06	0.000968283	0.000816509	0.000759924	-0.000985519	-0.000233937	0.000172828	0.00114	-0.000295658	0.000930065	0.000666678	0.00104
11494.2	0.000698985	0.00197	0.00158	0.000754172	0.000714192	0.00198	0.00199	0.00232	0.00166	0.0014	0.00225	0.00173	0.00156	0.00249	0.00156	0.00283	0.0019	0.00105	0.000373581	0.0021	0.00157	0.00281	0.00145	0.00126	0.000211699	0.00138	0.00135	0.00128	0.000443838	0.00020267	0.000920073	0.00109	0.000255492	0.000694742	0.0013	0.00139	-0.00107	0.000229523	0.00114	0.000307167	0.00057957	-0.000903083	-5.26e-05	0.000196354	0.000907925	-0.000799943	0.000652714	0.000142552	0.00104
11494.5	0.000502224	0.0022	0.00132	0.000754452	0.000871453	0.0019	0.00217	0.00188	0.000918672	0.00168	0.00231	0.00201	0.00169	0.00233	0.00105	0.00203	0.00205	0.00133	0.000200532	0.00181	0.00175	0.0026	0.00161	0.000974458	0.000449389	0.0016	0.00174	0.00113	0.000220777	8.03e-05	0.000589421	0.000799001	-2.75e-05	0.000236937	0.000782856	0.00144	-0.000755201	0.000211253	0.00135	-0.000289243	0.000397938	-0.000482706	-2.74e-05	8.03e-05	0.000496658	-0.00122	0.00066074	-0.000491892	0.000815184
11494.8	0.000814639	0.00204	0.00139	0.00119	0.00144	0.00155	0.0022	0.00153	0.000369977	0.00211	0.0026	0.00231	0.00178	0.00228	0.000607631	0.000964442	0.00233	0.00148	0.000207058	0.00155	0.00171	0.00214	0.00176	0.00096019	0.000611094	0.00145	0.00174	0.000783271	-0.000151051	4.72e-05	0.000605379	0.000264963	4.35e-05	2.81e-05	0.000317263	0.00123	-4.45e-05	-5.92e-05	0.00139	-0.000646939	0.000165134	-2.22e-05	-0.000136045	-0.000312768	0.000136404	-0.00139	0.000730448	-0.000948758	0.000460233
11495	0.00152	0.0017	0.00173	0.00174	0.00203	0.00116	0.00206	0.00145	0.000203553	0.0025	0.0028	0.00237	0.00157	0.00233	0.000531732	0.000365309	0.00254	0.00129	0.000303911	0.0013	0.00149	0.00152	0.00193	0.00114	0.000754186	0.00102	0.00136	0.000392601	-0.000315897	0.000141131	0.000624871	-0.000325338	0.000286938	0.000119278	0.000151216	0.000942406	0.000384766	-0.000350525	0.00106	-0.00067573	-8.61e-05	0.000150476	-0.000260316	-0.000750071	8.25e-06	-0.00133	0.000535605	-0.00111	0.000107407
11495.2	0.00217	0.00154	0.00206	0.00198	0.00234	0.000942613	0.00193	0.0016	0.000360366	0.00257	0.00279	0.00211	0.00104	0.00238	0.000692633	0.000544481	0.0026	0.000954511	0.000414155	0.00105	0.00126	0.000810653	0.00211	0.00117	0.000964579	0.000675705	0.000963174	0.000129845	-0.000154963	0.000269547	0.000279988	-0.000632277	0.000437728	0.000288751	0.000162258	0.000703682	0.000150706	-0.000559152	0.000379531	-0.000442541	-0.000195155	5.04e-05	-0.000327962	-0.000932469	0.000188673	-0.00112	7.5e-05	-0.00108	-0.000171553
11495.5	0.00244	0.00162	0.00205	0.00171	0.00234	0.000986945	0.00199	0.00183	0.000627471	0.00217	0.0027	0.00171	0.000583111	0.00229	0.000785384	0.00116	0.00254	0.000844883	0.000492107	0.000924637	0.00107	0.000244277	0.00213	0.000821414	0.00118	0.000677792	0.000744503	0.000109868	0.000168825	0.000281295	-0.000330952	-0.000500684	0.000455391	0.000351025	8.5e-05	0.000494676	-0.0004826	-0.000829519	-0.000406244	-8.24e-05	-8.84e-05	-8.09e-05	-0.000376871	-0.00085672	0.000527736	-0.000904436	-0.000396834	-0.000993584	-0.000300075
11495.8	0.00233	0.00172	0.00178	0.00113	0.00219	0.00121	0.00216	0.0021	0.000792613	0.00153	0.00253	0.00147	0.000663411	0.00207	0.000738345	0.00167	0.00238	0.00109	0.000480625	0.00109	0.000932354	0.000108123	0.00183	0.000360147	0.00114	0.000968335	0.000653669	0.000313442	0.00046391	0.000132032	-0.000739428	-0.00011168	0.000468731	0.000299364	-3.47e-05	0.000311768	-0.000971761	-0.00121	-0.000914194	0.000217319	3.36e-05	-6.37e-05	-0.000452909	-0.000734242	0.000711942	-0.000850153	-0.000769806	-0.000888578	-0.00027464
11496	0.00201	0.00162	0.00154	0.000637578	0.00205	0.00145	0.00225	0.00244	0.000758027	0.0011	0.00218	0.00143	0.00132	0.00188	0.000729032	0.00176	0.00215	0.00142	0.000366271	0.00154	0.000842171	0.00049789	0.00127	0.000141714	0.000739876	0.00127	0.00054472	0.000571246	0.00062005	-0.000134708	-0.000696333	0.000224579	0.000495532	0.000240992	7.56e-05	0.000169636	-0.00102	-0.00146	-0.000820298	0.000308122	-4.49e-05	0.000103303	-0.000500317	-0.000704808	0.000627765	-0.0011	-0.00113	-0.000739265	-0.000213739
11496.2	0.00164	0.00125	0.00155	0.000521451	0.0019	0.00147	0.00221	0.00272	0.000603511	0.00111	0.00182	0.00149	0.00209	0.0019	0.000856365	0.00158	0.002	0.0015	0.000212946	0.00196	0.000750407	0.0012	0.000764297	0.000159768	0.000250935	0.00136	0.000364434	0.000686235	0.000588469	-0.000440836	-0.000422959	0.000403559	0.000387917	0.000265796	0.000401135	4.02e-05	-0.00068051	-0.00133	-0.000212548	0.000158024	-0.000191707	0.000234708	-0.000463756	-0.000737804	0.000422325	-0.00153	-0.00145	-0.00054652	-0.000207928
11496.5	0.00135	0.000841041	0.00181	0.000795417	0.00171	0.00119	0.00209	0.00277	0.000536339	0.0015	0.00174	0.00157	0.00246	0.00213	0.00101	0.00138	0.00202	0.00137	0.000136885	0.00194	0.000652909	0.00174	0.000635568	0.000259639	1.1e-05	0.00114	0.000246125	0.000612026	0.00043389	-0.000653512	-0.000218471	0.000532345	4.86e-05	0.00039139	0.000607466	-8.43e-05	-0.000162324	-0.000924321	0.000430734	-9.82e-05	-0.000110275	0.000128099	-0.000460045	-0.000716812	0.000167253	-0.00182	-0.00149	-0.000284201	-0.00018535
11496.8	0.00132	0.00073391	0.00217	0.00126	0.00151	0.000872981	0.00192	0.00263	0.000649853	0.00205	0.002	0.00165	0.00231	0.00237	0.0011	0.00119	0.00214	0.00138	0.000284149	0.00141	0.000598135	0.0017	0.000962854	0.00043386	0.000109324	0.000664794	0.000335228	0.000545259	0.000313483	-0.000671092	-0.000145702	0.000694328	-0.000324625	0.000573776	0.000521887	-0.000177457	0.00024564	-0.000545794	0.00070139	-0.000201499	0.000187309	-0.000147912	-0.000644432	-0.000543004	-0.000195222	-0.00184	-0.00108	3.29e-05	-7.9e-05
11497	0.00153	0.00101	0.00236	0.0017	0.0015	0.000842141	0.00179	0.0025	0.000793051	0.00258	0.00246	0.00165	0.00183	0.00243	0.00117	0.000916045	0.00227	0.00166	0.000706614	0.000720504	0.000568228	0.00113	0.00143	0.000665514	0.000427692	0.000181189	0.000593395	0.00073365	0.000306209	-0.000539402	-0.000113994	0.000853545	-0.000381331	0.000690607	0.000319447	-0.000282851	0.000300834	-0.000322691	0.000552393	-1.32e-05	0.000356994	-0.000328792	-0.000939275	-0.000231086	-0.000610538	-0.00174	-0.000461382	0.000201935	-4.44e-05
11497.2	0.0018	0.00148	0.00221	0.00194	0.00185	0.00112	0.00187	0.00256	0.000792164	0.00293	0.00289	0.0016	0.0013	0.00225	0.0013	0.000554216	0.00237	0.00197	0.00121	0.000327405	0.000460107	0.000420791	0.00164	0.000808531	0.000760435	4.39e-05	0.000878299	0.00117	0.000357976	-0.000414246	-8.9e-05	0.000871995	-7.61e-05	0.000569176	0.00023731	-0.000462356	1.64e-05	-7.59e-05	0.000209437	0.000273589	0.000209464	-0.000325259	-0.00111	1.84e-05	-0.000866745	-0.00173	-5.38e-05	6.91e-05	-0.000242871
11497.5	0.00197	0.00195	0.00184	0.00196	0.00243	0.00144	0.00218	0.00277	0.000700294	0.00313	0.00315	0.00159	0.000924501	0.00192	0.00148	0.00032348	0.00232	0.00196	0.00146	0.000460053	0.000294541	-7.28e-05	0.00155	0.000755935	0.000923347	0.000372117	0.00106	0.0016	0.000422212	-0.00043438	-8.38e-05	0.000629073	0.000247834	0.000187599	0.000248603	-0.000673913	-0.000348541	0.000335526	-8.36e-05	0.000351149	-9.28e-05	-0.000331864	-0.0011	-5.8e-05	-0.000804977	-0.00168	-1.13e-05	-0.000213312	-0.000512093
11497.8	0.0021	0.00225	0.00155	0.00185	0.0029	0.00154	0.00239	0.00296	0.00071843	0.00318	0.00314	0.00173	0.000856557	0.00162	0.00165	0.000389518	0.00207	0.00159	0.00136	0.000999429	0.000313454	-0.000227918	0.00141	0.000568179	0.000906837	0.000884476	0.000995803	0.00179	0.000569104	-0.000603482	-4.84e-06	0.000204894	0.000286059	-0.000276134	0.000148561	-0.000762143	-0.000541122	0.000708474	-0.00027806	0.000215753	-0.000273532	-0.000565066	-0.00116	-0.000517796	-0.000471967	-0.0014	-0.000154991	-0.000384131	-0.000562123
11498	0.00234	0.00222	0.00151	0.00188	0.00302	0.00138	0.00223	0.00298	0.000985909	0.00306	0.00286	0.00199	0.00116	0.00157	0.00178	0.000747227	0.00178	0.00103	0.00111	0.0016	0.00068042	-6.41e-05	0.0014	0.000397942	0.000810656	0.00113	0.000659092	0.00165	0.000838981	-0.000751799	0.000266176	-5.73e-05	3.93e-05	-0.000655241	-5.31e-05	-0.00054092	-0.000571545	0.000741364	-0.000380791	0.000171383	-0.000243035	-0.000948968	-0.00151	-0.00114	-5.22e-05	-0.00101	-0.0002829	-0.00039484	-0.00044575
11498.2	0.00264	0.00197	0.00167	0.00223	0.0029	0.00118	0.00192	0.00282	0.00146	0.00288	0.00247	0.00223	0.00171	0.00186	0.00185	0.00126	0.00165	0.000564291	0.000857065	0.00193	0.00118	0.00039446	0.00143	0.000323806	0.000671251	0.000897844	0.000211136	0.00128	0.00108	-0.000721598	0.000598337	0.000160764	-0.000310422	-0.00088474	-2.6e-05	-2.21e-05	-0.000636348	0.000452072	-0.000302665	0.000407189	-0.000155225	-0.00115	-0.00192	-0.00159	0.000266741	-0.000837309	-0.0003327	-0.000374427	-0.000468537
11498.5	0.00289	0.0018	0.00192	0.00277	0.00276	0.00113	0.00189	0.00255	0.00192	0.00272	0.00216	0.00229	0.00223	0.0024	0.00179	0.0017	0.00168	0.000449028	0.000494733	0.00193	0.00147	0.00109	0.0014	0.000335053	0.000470916	0.000467944	-9.41e-05	0.000893435	0.00116	-0.000514239	0.000731704	0.000732886	-0.000592797	-0.000888502	0.000398303	0.000435521	-0.00078451	0.000158963	1.23e-06	0.000745466	-0.000146514	-0.000984499	-0.00195	-0.00165	0.000416295	-0.000876873	-0.000379734	-0.00038976	-0.000689567
11498.8	0.00299	0.00193	0.00215	0.0031	0.00264	0.00119	0.00224	0.00224	0.00217	0.00252	0.00203	0.00216	0.00253	0.00288	0.00148	0.00187	0.00174	0.00077918	-2.17e-05	0.00178	0.00151	0.0018	0.00133	0.000390695	0.000291555	0.000386109	-0.000127876	0.000732305	0.00109	-0.000191741	0.000603625	0.00113	-0.000724356	-0.000657942	0.000864002	0.000435844	-0.000883492	0.00014475	0.000405285	0.00082201	-0.000179253	-0.000610166	-0.00144	-0.00136	0.000478065	-0.000789362	-0.000550823	-0.000394955	-0.000819895
11499	0.00288	0.00231	0.0023	0.00292	0.0025	0.00134	0.00266	0.00196	0.00219	0.00218	0.00204	0.00196	0.00253	0.00301	0.00101	0.00176	0.00184	0.00132	-0.000434315	0.00165	0.00148	0.00219	0.00136	0.00044268	0.000225135	0.00087151	4.24e-05	0.000892594	0.000960735	0.000207361	0.000364931	0.000992955	-0.000708106	-0.000371881	0.000916725	2.75e-06	-0.00086301	0.000369453	0.000687974	0.000469003	-0.000206729	-0.000373965	-0.000667825	-0.0008373	0.000518866	-0.00032738	-0.000884828	-0.000350851	-0.000660686
11499.2	0.00257	0.00266	0.00244	0.00237	0.00241	0.00165	0.00285	0.00183	0.00209	0.0017	0.00206	0.00181	0.00224	0.00276	0.000784218	0.00157	0.00213	0.00169	-0.000528435	0.00164	0.00157	0.00214	0.00156	0.000494247	0.000243155	0.00153	0.000294565	0.00122	0.000783158	0.000643658	0.000206507	0.000466531	-0.000588579	-0.000198097	0.000680367	-0.000416967	-0.000756692	0.000527897	0.000722275	-9.72e-05	-0.000226928	-0.000413007	-7.54e-05	-0.000264584	0.000413174	0.000329144	-0.00127	-0.000260906	-0.000386705
11499.5	0.00218	0.00277	0.00266	0.00189	0.00248	0.00205	0.0029	0.00193	0.00194	0.00125	0.00203	0.00172	0.00181	0.00241	0.00113	0.00159	0.00263	0.00172	-0.00038892	0.00178	0.00174	0.00186	0.0018	0.000619658	0.000333276	0.00183	0.000591043	0.00145	0.000548616	0.00106	0.000277592	6.18e-05	-0.000382304	-7.39e-05	0.000709206	-0.000432554	-0.000560432	0.000416989	0.000622074	-0.000465209	-0.000196697	-0.000523162	0.000116372	7.93e-05	6.27e-06	0.0007616	-0.00147	-7.77e-05	-0.000287242
11499.8	0.00191	0.00261	0.00279	0.00191	0.00272	0.00237	0.00312	0.00226	0.0017	0.00104	0.00203	0.00157	0.00149	0.00227	0.00189	0.00178	0.00324	0.00153	-0.000180499	0.00202	0.00189	0.00164	0.00186	0.000838628	0.000550828	0.00171	0.000937196	0.00139	0.000271269	0.00139	0.000567634	0.000143468	-7.61e-05	0.000110598	0.00123	-8.91e-05	-0.000259137	0.000191879	0.000610321	-0.000443483	-0.000151205	-0.000451297	3.85e-05	-1.39e-05	-0.000558375	0.00076738	-0.00125	0.00023219	-0.000352378
11500	0.00184	0.00235	0.0026	0.00253	0.00298	0.00254	0.00356	0.00279	0.00141	0.00117	0.00222	0.00135	0.00153	0.00232	0.00244	0.00174	0.00375	0.00135	9.69e-05	0.00225	0.00198	0.00153	0.00178	0.00111	0.000830061	0.00152	0.00132	0.00103	2.7e-05	0.00153	0.000854714	0.000583471	0.000313873	0.000276869	0.00184	0.000318021	3.41e-05	8.66e-05	0.000700559	-0.000153136	-0.000259834	-0.000196837	-3.33e-05	-0.000360764	-0.000870659	0.000484359	-0.000675486	0.000508991	-0.000290286
11500.2	0.00193	0.00223	0.00214	0.00343	0.00304	0.00266	0.00398	0.00344	0.00129	0.00158	0.0025	0.00121	0.00194	0.00239	0.00232	0.00128	0.00403	0.00125	0.000500932	0.00238	0.0021	0.0014	0.00178	0.00148	0.000978872	0.00149	0.00173	0.000530269	-8.81e-05	0.00144	0.000873722	0.000980411	0.000731232	0.000282788	0.00211	0.000617181	0.000158947	4.42e-05	0.000674586	0.000233307	-0.000537181	5.03e-05	-4.61e-06	-0.000531639	-0.000673291	9.47e-05	3.22e-06	0.000520505	9.87e-05
11500.5	0.00208	0.00234	0.00181	0.00411	0.00282	0.00278	0.00408	0.00397	0.00156	0.00214	0.0026	0.00139	0.00249	0.00241	0.00169	0.00072196	0.00404	0.0012	0.000932955	0.00234	0.00231	0.00122	0.00193	0.00193	0.000951626	0.00146	0.00209	0.000108145	-1.49e-05	0.00118	0.000577792	0.00111	0.00106	0.000143393	0.00204	0.000814197	0.000147827	-0.000184344	0.000383101	0.000624694	-0.000708446	0.000132093	2.65e-05	-0.000368377	-0.000138246	-0.000319615	0.000581226	0.000297194	0.00074968
11500.8	0.00218	0.00254	0.0019	0.00425	0.00265	0.00284	0.00388	0.00418	0.00212	0.00258	0.00241	0.00183	0.00292	0.00246	0.00105	0.000615412	0.00387	0.0013	0.0012	0.00215	0.00253	0.00119	0.00205	0.00224	0.000934384	0.00128	0.00224	-3.14e-05	0.000262884	0.000880576	0.000192341	0.00104	0.00117	2.86e-06	0.00184	0.00096841	0.000142574	-0.00054656	-6.28e-05	0.000896662	-0.00052074	3.55e-05	5.03e-05	-5.5e-05	0.000289269	-0.000655079	0.000929508	9.74e-05	0.00139
11501	0.00225	0.00259	0.00225	0.00401	0.00291	0.00274	0.00368	0.00398	0.00259	0.00268	0.00223	0.0022	0.00302	0.00255	0.000837487	0.00107	0.00363	0.00168	0.00124	0.00199	0.00263	0.00143	0.00207	0.00213	0.00106	0.00104	0.0021	0.000254727	0.000718098	0.000722942	4.39e-05	0.000994292	0.00112	-2.52e-05	0.00162	0.00108	0.000180477	-0.000642322	-0.000342888	0.000894556	-7e-05	-9.44e-05	0.000166989	0.000263841	0.000300067	-0.000822781	0.000907584	9.7e-05	0.00171
11501.2	0.00244	0.00246	0.0026	0.00367	0.00351	0.00252	0.0037	0.00348	0.00271	0.00248	0.00233	0.00227	0.00275	0.00257	0.00109	0.00173	0.00338	0.00218	0.00115	0.00197	0.00254	0.00184	0.00208	0.00164	0.00118	0.00103	0.00177	0.000897772	0.00123	0.000762001	0.000290148	0.00112	0.00112	6.5e-05	0.00141	0.00103	0.000237938	-0.000264977	-0.000171724	0.00061553	0.00028717	-5.36e-05	0.00032565	0.000628206	-6.33e-05	-0.000826526	0.00045687	0.000242867	0.00157
11501.5	0.0028	0.0024	0.00283	0.00338	0.00392	0.00239	0.00389	0.00287	0.00258	0.00235	0.00272	0.00217	0.00226	0.0025	0.00162	0.00219	0.00313	0.0024	0.00106	0.00198	0.00233	0.00217	0.00205	0.00106	0.00112	0.00132	0.00139	0.00159	0.0016	0.000927325	0.000729357	0.00137	0.00118	0.000240039	0.00129	0.000749645	0.000302816	0.00030915	0.000402852	0.000269133	0.000284419	0.00021219	0.000299794	0.00103	-0.000536547	-0.00071146	-0.000219502	0.000368537	0.00111
11501.8	0.00315	0.00259	0.00305	0.00317	0.00376	0.00247	0.00399	0.0024	0.00251	0.0026	0.00313	0.00203	0.00182	0.00249	0.00217	0.00237	0.00294	0.00212	0.00105	0.00194	0.00219	0.00223	0.0019	0.000750112	0.000891804	0.0016	0.00112	0.00204	0.00163	0.0011	0.000919318	0.00154	0.0011	0.000421119	0.00129	0.000390417	0.000340121	0.000663208	0.000936724	0.000102675	3.5e-05	0.000540133	-1.63e-05	0.00129	-0.000842807	-0.00054593	-0.000757871	0.000353516	0.000651159
11502	0.00327	0.00293	0.00331	0.00311	0.00328	0.00263	0.0038	0.00217	0.0026	0.00311	0.00331	0.00178	0.00155	0.00263	0.00254	0.00235	0.00294	0.00156	0.00109	0.00188	0.00225	0.00196	0.00189	0.000792703	0.000759914	0.00159	0.00103	0.00225	0.00138	0.00118	0.000616137	0.00149	0.000813676	0.000466445	0.00146	0.000149093	0.00030855	0.000642245	0.000988684	0.000177588	-5.38e-05	0.000726588	-0.000449211	0.00125	-0.000876873	-0.000377302	-0.000932739	0.000228909	0.000418598
11502.2	0.00307	0.00316	0.00349	0.00313	0.00304	0.0026	0.00328	0.00209	0.00271	0.00342	0.00324	0.00137	0.0014	0.00283	0.00268	0.00233	0.00321	0.00115	0.00112	0.0019	0.00236	0.00154	0.00223	0.00105	0.000918448	0.0013	0.00109	0.00232	0.00109	0.00111	3.7e-05	0.00127	0.00064329	0.000304362	0.00186	4.21e-05	0.000297787	0.000394908	0.000600247	0.000354127	0.00030816	0.000742726	-0.000649204	0.000966926	-0.000739589	-0.00017316	-0.000755398	0.000128167	0.000347483
11502.5	0.00267	0.00307	0.00352	0.00304	0.00329	0.00233	0.00257	0.00215	0.00259	0.00326	0.00307	0.000965365	0.00127	0.00296	0.00264	0.00245	0.00366	0.00112	0.00112	0.00206	0.00226	0.00114	0.0027	0.00133	0.0012	0.000990097	0.00113	0.00228	0.000918908	0.000860081	-0.000423446	0.00105	0.000850024	3.01e-05	0.00238	-3.96e-05	0.000515211	0.000181979	0.000207566	0.000458309	0.000936228	0.000779372	-0.000357518	0.000661985	-0.000570499	3.44e-05	-0.000354285	0.00018236	0.000264139
11502.8	0.00234	0.00276	0.00354	0.00274	0.0038	0.00207	0.0019	0.00241	0.00213	0.0028	0.003	0.000867539	0.00116	0.00299	0.00248	0.00261	0.00401	0.00132	0.00113	0.0023	0.00184	0.000925083	0.0028	0.00152	0.00134	0.000869522	0.00111	0.00206	0.0009061	0.000524655	-0.000554018	0.000903025	0.00122	-0.000177457	0.00268	-0.00019954	0.000937976	0.000153167	0.000115503	0.000397033	0.00135	0.000977135	0.000278097	0.000532352	-0.000413499	6.13e-05	7.68e-05	0.000386849	0.000196436
11503	0.00229	0.00263	0.00368	0.00243	0.00416	0.002	0.00157	0.00283	0.00153	0.00238	0.00314	0.00118	0.00117	0.00295	0.00227	0.00257	0.00401	0.00151	0.00114	0.00248	0.00134	0.000937702	0.0024	0.00154	0.00124	0.000937766	0.00109	0.0017	0.000973103	0.000316449	-0.000391143	0.000829258	0.00133	-0.000154193	0.00254	-0.000484591	0.00119	0.000253021	0.000248067	0.000242635	0.00129	0.00115	0.000767036	0.000568747	-0.000228931	-0.000226999	0.00038531	0.000506283	0.000290033
11503.2	0.00253	0.00301	0.00386	0.00234	0.00418	0.00209	0.00176	0.00322	0.0011	0.00213	0.00332	0.00165	0.00138	0.00287	0.00207	0.00229	0.00371	0.00162	0.00105	0.00249	0.00104	0.00105	0.00181	0.00142	0.000975386	0.001	0.00112	0.00128	0.000985842	0.0003667	-0.00010933	0.000838652	0.00107	0.000141465	0.00203	-0.000783619	0.000944901	0.000342682	0.000350294	0.000261077	0.000895276	0.00097425	0.00078838	0.000623073	3.08e-05	-0.000727317	0.000562489	0.00030782	0.000482015
11503.5	0.00282	0.00371	0.0038	0.00244	0.00396	0.00219	0.00224	0.00336	0.000949707	0.002	0.0033	0.00198	0.0017	0.00277	0.00191	0.00207	0.00345	0.00177	0.000740185	0.0024	0.00108	0.00111	0.00138	0.0013	0.000698701	0.000945814	0.00113	0.000891185	0.000843048	0.0005649	9.45e-05	0.00087829	0.000717408	0.000507697	0.00146	-0.000879401	0.000320853	0.00032253	0.00031138	0.000650929	0.000398685	0.000375666	0.000515408	0.000637345	0.000327827	-0.00118	0.00064319	-0.000138658	0.000532907
11503.8	0.0029	0.00422	0.00336	0.00257	0.00372	0.0023	0.00254	0.00313	0.00098	0.00203	0.0031	0.00217	0.00196	0.00274	0.00186	0.00218	0.00337	0.00194	0.000333569	0.00247	0.00136	0.00103	0.00119	0.0013	0.000569756	0.000836121	0.00113	0.000716272	0.000614413	0.000678182	0.000135032	0.000854371	0.000399582	0.000665414	0.00107	-0.00068313	-0.000297372	0.000151622	0.000251383	0.00126	-3.59e-05	-0.000325833	0.000296541	0.000651284	0.000460351	-0.00139	0.000571754	-0.000542688	0.000337928
11504	0.00274	0.00423	0.0027	0.00259	0.00355	0.00251	0.0024	0.00262	0.0011	0.00237	0.00301	0.00245	0.00204	0.00287	0.00195	0.00249	0.00328	0.00202	0.000152476	0.00281	0.00169	0.000881621	0.00121	0.00139	0.000606436	0.000769218	0.00118	0.000876997	0.00041606	0.000612354	0.000132566	0.000691918	1.21e-05	0.000628422	0.000966283	-0.000271071	-0.000664904	-0.000149521	0.000333688	0.00168	-0.000272859	-0.000706209	0.000191403	0.000660906	0.000281668	-0.00126	0.000255534	-0.000622311	-2.22e-05
11504.2	0.00256	0.00385	0.00216	0.00253	0.0034	0.00278	0.00204	0.00218	0.00136	0.00292	0.00309	0.00284	0.00203	0.00305	0.00209	0.00269	0.00303	0.00195	0.000397236	0.00314	0.00197	0.000799759	0.00147	0.00141	0.0006701	0.000744684	0.00133	0.0012	0.000220408	0.000450853	0.000243415	0.000399042	-0.000395594	0.000679392	0.00104	0.000208572	-0.000787131	-0.000415001	0.000542391	0.00164	-0.000278532	-0.000612638	5.88e-05	0.000674955	-2.58e-05	-0.000790486	-0.000204128	-0.000275995	-0.000424415
11504.5	0.0025	0.00333	0.00197	0.00253	0.00324	0.00292	0.00187	0.00209	0.00177	0.00335	0.00311	0.00311	0.00208	0.00311	0.00207	0.00259	0.00268	0.00186	0.000940315	0.00315	0.00213	0.000868073	0.0019	0.00118	0.000672944	0.000773744	0.00157	0.00133	4.25e-05	0.00027838	0.000483454	0.000101209	-0.000517171	0.000881907	0.00122	0.000581586	-0.000729416	-0.00047901	0.000652689	0.00116	-0.000239267	-0.000339114	-7.62e-05	0.000753915	-0.000121602	-0.000155623	-0.000476633	0.000281134	-0.00070653
11504.8	0.00249	0.00281	0.00209	0.00257	0.00304	0.00283	0.002	0.00235	0.00215	0.00342	0.00294	0.00309	0.00216	0.00301	0.00183	0.00224	0.00247	0.00187	0.00142	0.00274	0.00215	0.00101	0.0023	0.0007067	0.000647599	0.000919215	0.00178	0.00114	5e-05	9.41e-05	0.000784917	-4.73e-05	-0.000230105	0.000945354	0.0014	0.000688088	-0.000542952	-0.00044203	0.00041983	0.000510481	-0.000410715	-0.00029138	-0.00013609	0.00084489	4.26e-05	0.000383377	-0.000390722	0.000650283	-0.000731088
11505	0.00246	0.00232	0.00229	0.00249	0.00276	0.00265	0.00228	0.00272	0.00227	0.00316	0.00273	0.00289	0.00224	0.00289	0.00155	0.00181	0.00251	0.00202	0.00154	0.00213	0.00218	0.00111	0.00235	0.000255755	0.000684812	0.00116	0.00183	0.000883483	0.00028445	-0.000127235	0.00105	5.53e-06	0.000210816	0.000685411	0.00138	0.000477631	-0.000306149	-0.000504305	-0.000121606	7.16e-05	-0.000762363	-0.000480921	-0.00026485	0.00080498	0.000186201	0.000674546	-0.000165078	0.000666287	-0.000542216
11505.2	0.00245	0.00198	0.00235	0.0022	0.00246	0.00248	0.00254	0.00309	0.00213	0.00269	0.00276	0.00277	0.00236	0.00287	0.00153	0.00154	0.00268	0.00222	0.0013	0.00162	0.00228	0.00116	0.00196	0.000146575	0.00090902	0.00134	0.00174	0.000913739	0.000528167	-0.000326015	0.00114	0.000227492	0.000522112	0.00032977	0.00096368	9.62e-05	-0.000149924	-0.000619074	-0.00063434	5.98e-05	-0.001	-0.000609867	-0.000607913	0.000639056	0.00011777	0.000676967	-8.14e-05	0.000492875	-0.000365165
11505.5	0.00259	0.00193	0.00226	0.00179	0.00238	0.00235	0.00279	0.00343	0.00192	0.0022	0.00303	0.00285	0.00248	0.00297	0.00185	0.00155	0.00279	0.0023	0.000994465	0.00142	0.00237	0.00128	0.00146	0.000448224	0.0013	0.00129	0.00159	0.00128	0.00061935	-0.000342425	0.00101	0.000531358	0.000685085	0.000218977	0.000316366	-0.000175052	-0.000181743	-0.000613377	-0.000818383	0.000271861	-0.000958066	-0.000560021	-0.000994365	0.000507374	-2.33e-05	0.000414378	-0.000181555	0.000317332	-0.000315824
11505.8	0.00292	0.00226	0.00209	0.00157	0.0027	0.00232	0.00297	0.00368	0.00184	0.00187	0.00338	0.00291	0.00242	0.00311	0.0023	0.00178	0.0027	0.00215	0.000841014	0.00152	0.00233	0.00156	0.00124	0.000964205	0.00157	0.0011	0.00143	0.00171	0.000600491	-9.63e-05	0.000695722	0.000803943	0.00077726	0.00042505	-0.000135582	-0.000205694	-0.000331051	-0.00051884	-0.000632503	0.000294698	-0.00068493	-0.000460685	-0.00111	0.000490514	1.31e-05	3.92e-05	-0.000349843	0.000254351	-0.00028311
11506	0.00326	0.00286	0.00184	0.0018	0.00331	0.00242	0.00292	0.00372	0.00196	0.00178	0.00365	0.00269	0.00206	0.00329	0.0026	0.00201	0.00253	0.00185	0.000788624	0.00181	0.00214	0.00193	0.00131	0.00147	0.00143	0.000983114	0.00138	0.00186	0.000511254	0.000184687	0.000317097	0.000962535	0.000778342	0.000758003	-5.85e-05	-0.00010222	-0.000405232	-0.000430903	-0.000214488	4.53e-05	-0.000347683	-0.000379538	-0.000867049	0.000487208	0.000217733	-0.000235107	-0.00051662	0.000402356	-0.000201072
11506.2	0.0035	0.00343	0.00166	0.0024	0.00391	0.00244	0.00257	0.00358	0.00227	0.00187	0.00375	0.00219	0.00158	0.00349	0.0027	0.00211	0.00242	0.00165	0.000738136	0.00214	0.00189	0.00215	0.00139	0.00181	0.001	0.00105	0.00152	0.00167	0.000320065	0.000150434	0.000123353	0.00102	0.000679123	0.001	0.000585892	4.1e-06	-0.000336633	-0.000210069	0.000169361	-0.000136577	-0.000169521	-0.000231233	-0.000414715	0.000379568	0.000316874	-0.000354061	-0.00064509	0.000665349	-0.000145943
11506.5	0.00366	0.00364	0.00173	0.00296	0.00419	0.00224	0.0021	0.00349	0.00257	0.00208	0.00362	0.00171	0.00129	0.00364	0.00276	0.00216	0.00247	0.0016	0.00079711	0.00237	0.00177	0.00212	0.00136	0.0019	0.000752062	0.00118	0.00176	0.00131	5.98e-05	-0.000208427	0.000338726	0.000999096	0.000594267	0.00111	0.00151	0.000135082	-0.000227966	0.000266312	0.000289379	3.31e-05	-0.000296656	1.91e-05	0.000100818	0.000205436	0.000195298	-0.000418097	-0.00058183	0.000774227	-0.000102315
11506.8	0.00383	0.00335	0.00198	0.00318	0.00408	0.00199	0.00191	0.00361	0.00256	0.00227	0.00332	0.00167	0.00132	0.00364	0.00286	0.00228	0.00267	0.00155	0.00105	0.00242	0.002	0.00192	0.00144	0.00177	0.000951442	0.00118	0.00183	0.000955881	-0.000146571	-0.000437953	0.000728651	0.00091081	0.000604946	0.0012	0.00222	0.000343748	-0.000109166	0.000735894	0.000176844	0.000476687	-0.000537671	0.000218267	0.00052996	0.000127635	4.04e-05	-0.000437772	-0.000166871	0.000627011	4.27e-05
11507	0.00399	0.00282	0.00223	0.00306	0.00383	0.00195	0.00227	0.00376	0.00217	0.00221	0.00298	0.00214	0.00153	0.00347	0.0028	0.00247	0.00288	0.0014	0.00131	0.00245	0.0024	0.00175	0.00176	0.00154	0.00138	0.000985867	0.00163	0.000702139	-0.000178839	-0.000105283	0.000790808	0.000862122	0.000618688	0.00124	0.00243	0.000543227	0.000151534	0.000779687	1.5e-05	0.000876461	-0.000521489	0.000173289	0.000737984	0.000244503	1.58e-05	-0.000324005	0.000433245	0.000336946	0.000267235
11507.2	0.00407	0.00243	0.00249	0.00275	0.0038	0.00219	0.0031	0.00376	0.00183	0.00183	0.00271	0.00275	0.00159	0.00312	0.00244	0.00265	0.0029	0.00125	0.00127	0.00252	0.00255	0.00169	0.00213	0.00131	0.00164	0.000782773	0.0014	0.000576332	-1.67e-05	0.000692544	0.000450063	0.000983537	0.000518892	0.00114	0.00229	0.00059155	0.000563293	0.000323252	-0.000122921	0.000958631	-0.000198803	-0.000100366	0.000745415	0.00050629	3.83e-05	-0.000154952	0.000782934	3.7e-05	0.000435849
11507.5	0.00399	0.00235	0.00287	0.00233	0.00406	0.00255	0.00396	0.00359	0.00198	0.0015	0.00262	0.00304	0.00141	0.00266	0.00196	0.00286	0.00277	0.00117	0.000909145	0.00259	0.00232	0.0017	0.00223	0.00115	0.00153	0.000785314	0.00138	0.000650937	0.00019603	0.00144	0.00010977	0.00122	0.000380905	0.00104	0.00205	0.00046015	0.000841638	-0.000311142	-0.000245611	0.00067826	0.000150975	-0.000326743	0.000703198	0.000812886	-5.09e-05	-0.000153074	0.000674426	-0.000164148	0.000502004
11507.8	0.00379	0.00239	0.00333	0.00185	0.00438	0.00275	0.0043	0.00335	0.00253	0.00159	0.00285	0.00286	0.00123	0.00223	0.00162	0.0031	0.00271	0.00121	0.000501535	0.00261	0.00204	0.00176	0.00198	0.00112	0.00128	0.00105	0.00159	0.000950337	0.00033052	0.0017	8.86e-05	0.00142	0.000390155	0.00116	0.00172	0.000169293	0.000768684	-0.000728625	-0.000309897	0.000262549	0.000297741	-0.000252981	0.000703949	0.00111	-0.000266487	-0.000295705	0.000399421	-0.000222466	0.000458585
11508	0.0036	0.00245	0.00365	0.0015	0.00452	0.00259	0.00396	0.00315	0.00297	0.00212	0.00332	0.00234	0.00133	0.00198	0.00149	0.00323	0.0028	0.00139	0.00032175	0.00257	0.00196	0.00187	0.00161	0.00123	0.00114	0.0014	0.00187	0.00132	0.000478576	0.00143	0.000334179	0.00154	0.000605985	0.00147	0.0013	-0.000245696	0.000500571	-0.000750553	-0.000320027	3.23e-05	0.000218167	4.28e-05	0.000716631	0.00137	-0.000433784	-0.000256305	0.000346848	-0.00018759	0.000268564
11508.2	0.00362	0.00259	0.00366	0.00146	0.00453	0.00208	0.00337	0.00306	0.00293	0.00278	0.00372	0.00169	0.00169	0.00199	0.00153	0.0031	0.00301	0.00164	0.000496683	0.00248	0.00202	0.00202	0.00148	0.0013	0.00114	0.00161	0.00203	0.00156	0.000761962	0.000950319	0.000599771	0.00162	0.000899931	0.00161	0.00098321	-0.00066541	0.000357368	-0.000488273	-0.000359408	0.000160801	7.24e-06	0.000241752	0.000701044	0.00156	-0.000359556	9.36e-05	0.000559335	-9.18e-05	4.18e-05
11508.5	0.00377	0.00292	0.00336	0.00176	0.00456	0.00158	0.00316	0.00309	0.00254	0.00323	0.00388	0.00121	0.00205	0.00227	0.00162	0.00271	0.00328	0.00184	0.00103	0.00247	0.00199	0.0021	0.00168	0.00124	0.0011	0.0016	0.00196	0.00162	0.00105	0.000738905	0.000694621	0.00164	0.00106	0.00136	0.00094098	-0.000919635	0.000434298	-0.000139717	-0.000448696	0.000545237	-0.000164386	0.0002166	0.000693665	0.00166	-6.76e-05	0.000459206	0.000765977	5.04e-05	1.87e-05
11508.8	0.0038	0.0034	0.00294	0.00232	0.00462	0.00145	0.00346	0.00313	0.00217	0.0033	0.0038	0.00123	0.00222	0.00262	0.00169	0.00215	0.00354	0.00193	0.00174	0.00263	0.00179	0.00205	0.00197	0.00132	0.000961082	0.00142	0.00169	0.00157	0.00109	0.000894045	0.000639173	0.00164	0.0009979	0.000856401	0.00109	-0.000867348	0.000554214	0.000207157	-0.000466508	0.000877275	-8.25e-05	0.000136884	0.00075596	0.00168	0.000160572	0.000572719	0.000693828	0.000166875	0.000285146
11509	0.00357	0.00379	0.00272	0.00294	0.00453	0.00175	0.00375	0.00315	0.00213	0.00307	0.00354	0.00172	0.00227	0.00286	0.0017	0.00163	0.00374	0.002	0.00229	0.00284	0.00158	0.00197	0.00221	0.00183	0.000866294	0.00116	0.00145	0.0015	0.000857948	0.0011	0.000678773	0.00167	0.000845541	0.00048346	0.00118	-0.000491469	0.000560913	0.000514264	-0.000266518	0.000848012	0.000351228	0.000171138	0.000883606	0.00168	8.01e-05	0.000495308	0.000333549	0.000212024	0.000667236
11509.2	0.00319	0.0038	0.00288	0.00328	0.00427	0.00214	0.00361	0.0032	0.00243	0.00283	0.00332	0.00225	0.00241	0.00317	0.0016	0.00139	0.00392	0.00215	0.00254	0.00296	0.00157	0.00204	0.00248	0.00258	0.000855573	0.000983624	0.00144	0.00146	0.000562073	0.00106	0.000977979	0.00172	0.000883466	0.000498946	0.00111	6.42e-06	0.000564968	0.000725965	0.000135506	0.000371572	0.000933262	0.000305376	0.00103	0.00175	-0.000171051	0.000382851	-2.59e-05	0.000287579	0.000948945
11509.5	0.0029	0.00342	0.00335	0.00305	0.00396	0.00228	0.00324	0.00336	0.00284	0.00292	0.0034	0.00247	0.00269	0.00377	0.00149	0.00152	0.00412	0.00234	0.00255	0.00301	0.00187	0.00234	0.00287	0.00297	0.000862463	0.00102	0.0017	0.00146	0.000413706	0.000765987	0.00129	0.0017	0.00125	0.00078717	0.000955792	0.000395692	0.000752562	0.000829278	0.000532968	-0.000333898	0.00126	0.000418236	0.00111	0.00192	-0.000191531	0.000360563	-8.37e-05	0.000491585	0.00108
11509.8	0.00285	0.00296	0.00389	0.00241	0.00379	0.00213	0.00309	0.00352	0.00308	0.00333	0.00396	0.00248	0.00291	0.00451	0.00165	0.00189	0.0042	0.00243	0.00238	0.00308	0.00242	0.00268	0.00324	0.00268	0.0009447	0.00121	0.0022	0.00145	0.000523141	0.000474497	0.00114	0.00159	0.00178	0.00108	0.000849105	0.000634563	0.00107	0.000878206	0.000704979	-0.000891879	0.00109	0.00042079	0.00104	0.00212	0.000211186	0.000557866	0.000187814	0.000749372	0.00115
11510	0.00299	0.0028	0.00422	0.00193	0.00391	0.00186	0.00332	0.00351	0.00306	0.00372	0.0047	0.00259	0.00291	0.00492	0.00215	0.00224	0.00397	0.0023	0.00218	0.00316	0.00298	0.00286	0.00344	0.00202	0.00126	0.00139	0.00285	0.00135	0.000851516	0.000400168	0.000444013	0.00151	0.00211	0.00125	0.000942636	0.000769425	0.00128	0.000852885	0.000659619	-0.001	0.000588602	0.000439445	0.000745639	0.00214	0.000779782	0.000945537	0.000584075	0.000917808	0.00124
11510.2	0.00313	0.00308	0.00425	0.00202	0.00412	0.00171	0.00372	0.00333	0.003	0.00377	0.00509	0.00299	0.00263	0.00471	0.00273	0.00242	0.00342	0.0021	0.00216	0.00314	0.00329	0.00285	0.00346	0.00151	0.00179	0.00145	0.00334	0.00115	0.00121	0.000558099	-0.000332569	0.00156	0.00199	0.00137	0.00137	0.000795885	0.00127	0.000696005	0.000619631	-0.000600419	0.000203377	0.000646413	0.000436554	0.00183	0.00108	0.00121	0.000869455	0.00091113	0.00135
11510.5	0.0032	0.00358	0.00405	0.00253	0.00404	0.00184	0.00386	0.00324	0.00313	0.00357	0.00491	0.00348	0.00212	0.00403	0.00301	0.00252	0.00293	0.00201	0.00236	0.00294	0.00321	0.00279	0.00326	0.00145	0.00223	0.00143	0.00336	0.00083135	0.00142	0.000809702	-0.000641079	0.00158	0.00145	0.00156	0.00199	0.000714922	0.0011	0.000594105	0.000696413	0.000100138	0.000212967	0.000855138	0.000455011	0.00125	0.000972957	0.00103	0.000905142	0.000706391	0.00148
11510.8	0.00328	0.00389	0.00373	0.00315	0.00369	0.0023	0.00354	0.00345	0.00334	0.00339	0.00447	0.00371	0.00155	0.00333	0.00291	0.00264	0.00284	0.00209	0.0026	0.00248	0.00288	0.00274	0.00289	0.00181	0.00222	0.00142	0.00287	0.000453984	0.0014	0.00103	-0.000413947	0.00146	0.000817234	0.00192	0.00233	0.000659051	0.000898547	0.000830004	0.000758152	0.000717014	0.000504134	0.000696081	0.000933362	0.000640293	0.000737495	0.000460226	0.000719615	0.000430323	0.00166
11511	0.00349	0.00384	0.0033	0.00368	0.00348	0.00299	0.00299	0.00385	0.00333	0.00334	0.00421	0.0036	0.00119	0.00293	0.00273	0.00277	0.00319	0.00232	0.00264	0.00186	0.00265	0.0026	0.00252	0.00229	0.00181	0.0015	0.00222	0.000158638	0.00124	0.00117	3.4e-05	0.00128	0.000427592	0.00241	0.00212	0.000826003	0.000718373	0.00126	0.000657161	0.000984703	0.000759232	0.000142927	0.00154	0.000187025	0.000635961	-0.000183808	0.000468319	0.000347469	0.00189
11511.2	0.00375	0.0036	0.0029	0.004	0.00369	0.00361	0.00261	0.0041	0.00304	0.00334	0.00425	0.00336	0.00119	0.00293	0.00276	0.00283	0.00367	0.00264	0.00251	0.00148	0.00279	0.00239	0.00226	0.0025	0.00138	0.00167	0.00194	0.0001905	0.00111	0.00115	0.000444167	0.0012	0.000417034	0.00273	0.00161	0.00127	0.00069717	0.0015	0.000438886	0.00093808	0.000784693	-0.00045275	0.00174	3.4e-05	0.000697704	-0.000548664	0.000300341	0.00054495	0.00195
11511.5	0.00386	0.00344	0.00274	0.00396	0.00411	0.00377	0.00254	0.00391	0.00281	0.00333	0.00437	0.00326	0.00153	0.00339	0.00297	0.00284	0.00402	0.00303	0.00238	0.00166	0.0032	0.00223	0.00206	0.00235	0.00119	0.00188	0.00222	0.000646025	0.00117	0.000969219	0.00077795	0.00115	0.000692855	0.0026	0.00125	0.00181	0.000987468	0.00146	0.000262267	0.000842763	0.000639865	-0.0006735	0.00128	0.00022176	0.00080956	-0.000512554	0.000290514	0.000775578	0.00163
11511.8	0.00375	0.0034	0.0029	0.00362	0.00435	0.00337	0.00262	0.00342	0.00292	0.00346	0.00438	0.0033	0.00205	0.00427	0.00315	0.00295	0.0042	0.00346	0.00229	0.00226	0.00352	0.00219	0.00195	0.00211	0.00112	0.00206	0.00279	0.0013	0.00137	0.00073565	0.00107	0.00102	0.00108	0.00204	0.00134	0.00219	0.00155	0.00132	0.000218237	0.000976072	0.000519924	-0.000371172	0.000457102	0.000654771	0.000792491	-0.000256737	0.000444226	0.00074243	0.00103
11512	0.00358	0.0034	0.00321	0.00326	0.00435	0.00274	0.00282	0.00312	0.0032	0.00378	0.0043	0.00334	0.00247	0.00518	0.00315	0.00321	0.00435	0.0038	0.00207	0.00283	0.00357	0.00213	0.00214	0.00198	0.000980397	0.0022	0.0032	0.00187	0.00149	0.000554089	0.00126	0.00087324	0.00142	0.00137	0.00186	0.00234	0.00206	0.00125	0.000336015	0.00141	0.000551054	0.000158721	-7.27e-05	0.00116	0.000584043	-6.32e-05	0.000667549	0.000412853	0.000599175
11512.2	0.00356	0.00346	0.00345	0.00307	0.00435	0.0024	0.00316	0.00333	0.00326	0.00408	0.00434	0.00339	0.00262	0.00551	0.00289	0.00343	0.00456	0.0039	0.00162	0.00314	0.00348	0.00207	0.00262	0.00195	0.000851572	0.00228	0.00323	0.00225	0.00141	0.000478729	0.00121	0.000756215	0.00162	0.000964138	0.00245	0.00238	0.00212	0.0012	0.000647032	0.00197	0.000657311	0.000432017	8.24e-05	0.00154	0.000407568	3.59e-07	0.000781531	2.33e-05	0.000655229
11512.5	0.00375	0.00367	0.0036	0.00297	0.00454	0.00251	0.00352	0.00392	0.00293	0.0041	0.00455	0.00366	0.0026	0.00503	0.00237	0.00343	0.00471	0.00376	0.0011	0.00316	0.00345	0.00226	0.00313	0.00195	0.00093107	0.00231	0.00297	0.00238	0.00129	0.000557284	0.000922012	0.000759336	0.00164	0.000956113	0.00268	0.00239	0.00168	0.00106	0.00112	0.00247	0.000686456	0.000272671	0.000669862	0.0017	0.000479191	0.000119668	0.000691526	-0.000177172	0.00101
11512.8	0.00401	0.004	0.0037	0.00286	0.00481	0.00287	0.00371	0.00447	0.0023	0.00381	0.00473	0.00422	0.00256	0.00412	0.00178	0.00323	0.00452	0.00345	0.000816204	0.00289	0.00343	0.00285	0.0034	0.00195	0.00122	0.00226	0.00262	0.00215	0.00136	0.000807088	0.000532905	0.00103	0.00155	0.00117	0.00252	0.00229	0.00121	0.000758124	0.00158	0.0028	0.000668384	-5.57e-05	0.00111	0.00172	0.000650696	0.000413952	0.000455771	-0.000133985	0.00118
11513	0.00423	0.00424	0.00379	0.00285	0.0049	0.00312	0.00369	0.00468	0.00171	0.00343	0.00472	0.00469	0.00255	0.00339	0.00148	0.00303	0.00389	0.00308	0.000929485	0.00241	0.00327	0.00355	0.00339	0.00186	0.00158	0.00211	0.00233	0.00152	0.00163	0.00114	0.000203523	0.00152	0.00154	0.00137	0.00222	0.002	0.00121	0.000444421	0.00181	0.00286	0.000762288	-0.000177501	0.00118	0.00173	0.000569994	0.000725879	0.000286113	0.000115899	0.000935707
11513.2	0.00442	0.00426	0.00389	0.00317	0.00475	0.00299	0.00347	0.00447	0.00153	0.00316	0.00462	0.00464	0.00239	0.00311	0.00169	0.00291	0.00313	0.00279	0.00139	0.00205	0.00299	0.00387	0.0032	0.00162	0.00189	0.00189	0.00227	0.000818472	0.00178	0.00134	4.62e-05	0.00197	0.00173	0.00152	0.00201	0.00162	0.00169	0.000384738	0.00172	0.0026	0.000944917	6.99e-05	0.00115	0.00174	0.000185856	0.000905721	0.000437077	0.000549623	0.000539132
11513.5	0.00459	0.00416	0.00404	0.00374	0.00456	0.00261	0.00315	0.00403	0.00188	0.00315	0.0047	0.00412	0.00207	0.00326	0.00223	0.0028	0.00274	0.00261	0.00199	0.00211	0.00284	0.00367	0.00299	0.00139	0.00199	0.00174	0.00255	0.000565824	0.0016	0.00124	9.81e-05	0.00216	0.00199	0.00164	0.00192	0.00133	0.00213	0.000627444	0.00148	0.00216	0.00101	0.000591503	0.00135	0.00171	-9.58e-05	0.00107	0.000933287	0.00105	0.000345132
11513.8	0.00461	0.00411	0.00428	0.00418	0.00456	0.00236	0.00291	0.00373	0.00256	0.00347	0.00501	0.00359	0.00203	0.00366	0.00269	0.00263	0.00291	0.00252	0.00244	0.00257	0.00294	0.00322	0.00283	0.00148	0.00174	0.00179	0.00295	0.001	0.00121	0.000872702	0.000338181	0.00223	0.00207	0.00173	0.002	0.00126	0.00211	0.00088787	0.00127	0.00185	0.000822126	0.00115	0.00172	0.00165	9.93e-05	0.00134	0.00153	0.0014	0.000481763
11514	0.00443	0.0042	0.00448	0.00414	0.00474	0.0025	0.00295	0.00377	0.00319	0.00405	0.00535	0.00338	0.00261	0.00405	0.00288	0.00244	0.00331	0.00245	0.00252	0.00305	0.00316	0.00282	0.00276	0.00196	0.00118	0.00198	0.0031	0.00186	0.000816373	0.000568953	0.000664068	0.00238	0.00198	0.00178	0.00215	0.00136	0.00171	0.000920999	0.00111	0.00184	0.000517266	0.00153	0.00197	0.00161	0.000664606	0.00164	0.00194	0.0016	0.000838156
11514.2	0.00419	0.00435	0.00449	0.00359	0.00493	0.00296	0.00326	0.00386	0.00357	0.00452	0.00549	0.00336	0.00354	0.00419	0.0029	0.00236	0.00351	0.00248	0.00225	0.00324	0.00335	0.00256	0.00277	0.00252	0.000625573	0.0021	0.00281	0.00264	0.000441997	0.00073021	0.000943861	0.00261	0.00202	0.00193	0.00219	0.00143	0.00138	0.000808525	0.000944112	0.002	0.000419457	0.00159	0.00195	0.00162	0.00115	0.00183	0.00205	0.00179	0.00125
11514.5	0.00399	0.00443	0.00432	0.00276	0.00493	0.00348	0.00362	0.00371	0.00371	0.00457	0.00534	0.00325	0.00416	0.00416	0.00297	0.00249	0.00342	0.0026	0.00189	0.00314	0.00348	0.00237	0.00285	0.00262	0.000528866	0.00202	0.00219	0.00305	7.78e-05	0.00139	0.00113	0.0027	0.00232	0.00226	0.00212	0.00129	0.00146	0.000776063	0.000806807	0.00221	0.000648736	0.00133	0.00175	0.00158	0.00126	0.00192	0.00193	0.00207	0.0016
11514.8	0.00393	0.00451	0.00407	0.00205	0.00458	0.00379	0.00385	0.0035	0.00377	0.00434	0.00504	0.00308	0.00417	0.00426	0.00314	0.00286	0.00326	0.00273	0.00173	0.00304	0.00358	0.00227	0.00292	0.00224	0.00101	0.00194	0.00159	0.00306	-0.000194649	0.00211	0.00125	0.00248	0.00269	0.0027	0.00224	0.00102	0.00184	0.001	0.0008703	0.00244	0.000977926	0.000907597	0.00166	0.00137	0.00116	0.002	0.00182	0.00238	0.00182
11515	0.0041	0.00476	0.00376	0.00187	0.00404	0.00374	0.00394	0.00362	0.00381	0.00423	0.0048	0.0031	0.00385	0.00471	0.00331	0.00337	0.00319	0.00272	0.00182	0.00317	0.00358	0.00236	0.00304	0.00193	0.00178	0.00204	0.00149	0.00282	-0.000251635	0.0024	0.00134	0.00203	0.00281	0.00306	0.00277	0.0009234	0.0021	0.0015	0.00122	0.00261	0.00115	0.00061015	0.00175	0.0011	0.00128	0.00211	0.00186	0.00259	0.00188
11515.2	0.00446	0.00515	0.00335	0.00225	0.00383	0.00338	0.00405	0.0041	0.0038	0.00442	0.00472	0.00348	0.00362	0.00536	0.00342	0.00386	0.00323	0.00258	0.00203	0.00351	0.00354	0.00262	0.00335	0.0021	0.00243	0.00229	0.00208	0.00256	-6.17e-05	0.00212	0.00139	0.00162	0.00263	0.00327	0.00346	0.00122	0.002	0.00204	0.0017	0.00256	0.00113	0.000666815	0.00184	0.0011	0.00178	0.00221	0.00194	0.00263	0.0018
11515.5	0.00481	0.00547	0.00292	0.0029	0.00436	0.00293	0.0043	0.00462	0.0037	0.00468	0.00476	0.00403	0.00356	0.00581	0.00353	0.00421	0.00331	0.00256	0.00216	0.00378	0.00357	0.00289	0.00382	0.00261	0.00276	0.00258	0.00296	0.00241	0.000339516	0.00162	0.00145	0.00149	0.00234	0.00343	0.0038	0.00179	0.00174	0.00241	0.00201	0.00229	0.000983701	0.00104	0.00177	0.00163	0.00226	0.00228	0.00184	0.00242	0.00164
11515.8	0.00503	0.00564	0.00272	0.00354	0.00533	0.00266	0.00465	0.00489	0.00348	0.0048	0.00487	0.00439	0.00339	0.00582	0.00354	0.00434	0.00341	0.00291	0.00224	0.00374	0.00375	0.00302	0.00423	0.0031	0.00275	0.00289	0.0035	0.00233	0.000869856	0.00136	0.00151	0.00176	0.00225	0.00355	0.00369	0.00231	0.00171	0.00256	0.00208	0.00209	0.000879886	0.00143	0.00171	0.00249	0.00235	0.0024	0.0016	0.00197	0.0015
11516	0.00509	0.00572	0.00298	0.00413	0.00601	0.00269	0.00492	0.00487	0.0032	0.00483	0.00493	0.00444	0.0029	0.00551	0.00331	0.0042	0.00356	0.00355	0.00242	0.0035	0.00394	0.00313	0.00431	0.0033	0.00261	0.00316	0.00344	0.00228	0.00135	0.00144	0.0016	0.00224	0.00244	0.00357	0.00349	0.00246	0.00202	0.00258	0.00204	0.00217	0.00101	0.00156	0.00183	0.0032	0.00213	0.00256	0.00149	0.00156	0.00154
11516.2	0.00498	0.00582	0.00358	0.00457	0.00601	0.00299	0.00501	0.00474	0.00307	0.00489	0.00477	0.00433	0.00232	0.00517	0.00301	0.00389	0.00377	0.00401	0.00268	0.00341	0.00402	0.00336	0.00413	0.00316	0.00255	0.00328	0.00301	0.00227	0.00158	0.0017	0.00181	0.00263	0.00282	0.0035	0.00359	0.00218	0.0024	0.00262	0.00204	0.00249	0.00139	0.00145	0.002	0.00346	0.00194	0.0026	0.00159	0.00153	0.00173
11516.5	0.00482	0.00591	0.0041	0.00469	0.00554	0.00349	0.00497	0.00473	0.0033	0.0049	0.0045	0.00415	0.00218	0.00503	0.00292	0.0036	0.00401	0.00393	0.00291	0.00359	0.00407	0.00364	0.00399	0.00278	0.00258	0.0032	0.00263	0.0024	0.00153	0.00196	0.00221	0.00279	0.00321	0.0035	0.00397	0.00177	0.00258	0.00273	0.00205	0.0028	0.00179	0.0013	0.00194	0.00342	0.00188	0.00241	0.00181	0.00185	0.00192
11516.8	0.00482	0.00594	0.00438	0.00442	0.00515	0.00402	0.00479	0.00489	0.00375	0.0048	0.00446	0.00385	0.00268	0.00511	0.00316	0.00353	0.00428	0.00343	0.00314	0.00392	0.00413	0.0037	0.00395	0.00248	0.00263	0.00299	0.00261	0.0026	0.00143	0.00219	0.00269	0.00284	0.00354	0.00362	0.00429	0.00161	0.00252	0.00278	0.00194	0.00286	0.00199	0.00132	0.00157	0.00342	0.00178	0.00218	0.00198	0.00219	0.00204
11517	0.00503	0.00595	0.0045	0.00403	0.00525	0.00437	0.00441	0.00507	0.00397	0.00476	0.0048	0.00355	0.00348	0.00527	0.00351	0.00374	0.00449	0.00296	0.00342	0.00432	0.00411	0.00347	0.0038	0.00251	0.00267	0.00279	0.00299	0.00271	0.00148	0.00243	0.00301	0.00303	0.00376	0.00368	0.00427	0.00172	0.00229	0.00262	0.00164	0.00263	0.00194	0.00162	0.00115	0.00349	0.00146	0.00217	0.00204	0.00226	0.00214
11517.2	0.00533	0.00593	0.00461	0.00392	0.00577	0.00449	0.00393	0.00514	0.00365	0.00489	0.00527	0.00349	0.00405	0.00542	0.00373	0.00407	0.00451	0.00296	0.00362	0.00478	0.00403	0.00315	0.00345	0.00285	0.00276	0.00269	0.00348	0.00267	0.00162	0.00257	0.00298	0.00334	0.0038	0.00348	0.00401	0.00188	0.00202	0.00234	0.00131	0.0023	0.00172	0.00216	0.00106	0.00351	0.000984304	0.00232	0.00207	0.00203	0.00219
11517.5	0.00557	0.00576	0.00472	0.00428	0.00625	0.00452	0.00359	0.00508	0.00306	0.0051	0.00557	0.00372	0.00424	0.00552	0.00383	0.00419	0.00442	0.00347	0.00364	0.00514	0.00405	0.003	0.00314	0.00325	0.00287	0.00273	0.00377	0.00257	0.00161	0.00247	0.00261	0.00346	0.0036	0.00309	0.0038	0.00181	0.00192	0.00211	0.0012	0.00217	0.00141	0.00267	0.00152	0.00349	0.000603354	0.0024	0.00216	0.00169	0.00213
11517.8	0.00566	0.00538	0.00487	0.00487	0.00634	0.00467	0.00366	0.00494	0.00278	0.00524	0.00577	0.00409	0.00419	0.00555	0.00397	0.00397	0.0046	0.00415	0.00364	0.00516	0.00421	0.00303	0.00302	0.00346	0.00283	0.0029	0.00392	0.00243	0.00145	0.0022	0.00211	0.00322	0.00315	0.00279	0.00374	0.00152	0.00199	0.00193	0.00146	0.00229	0.00107	0.0028	0.00242	0.00342	0.000541307	0.00226	0.00228	0.00147	0.00201
11518	0.00549	0.00498	0.00503	0.00529	0.00604	0.00496	0.00425	0.0048	0.00304	0.00532	0.00611	0.00444	0.00409	0.00555	0.00417	0.00372	0.0052	0.00456	0.00377	0.00478	0.00438	0.00317	0.00307	0.00338	0.0026	0.00321	0.00411	0.00229	0.00148	0.00199	0.00176	0.00287	0.00258	0.00269	0.00373	0.00135	0.00207	0.00177	0.00196	0.00248	0.000844964	0.00257	0.00329	0.00322	0.000752725	0.00201	0.00239	0.00156	0.00205
11518.2	0.00505	0.00487	0.00509	0.00541	0.00564	0.00526	0.00509	0.00473	0.00356	0.00545	0.00651	0.00466	0.00412	0.00567	0.0043	0.00376	0.00579	0.00457	0.00386	0.00424	0.00449	0.00341	0.00313	0.00321	0.00237	0.00363	0.00437	0.0023	0.00191	0.00193	0.00171	0.00274	0.00214	0.00269	0.00383	0.00161	0.00202	0.00169	0.00239	0.00252	0.000892261	0.00235	0.00365	0.00292	0.000995526	0.0019	0.00247	0.00197	0.00237
11518.5	0.0046	0.00511	0.00498	0.0054	0.00549	0.00538	0.00572	0.00481	0.00389	0.00566	0.00663	0.00473	0.00432	0.00594	0.00426	0.00402	0.00583	0.00435	0.0037	0.00384	0.00457	0.00375	0.00316	0.00329	0.00241	0.00398	0.00459	0.00254	0.00248	0.00191	0.00197	0.00284	0.00213	0.00263	0.00411	0.00223	0.00189	0.00177	0.00258	0.00235	0.00124	0.00238	0.00345	0.0027	0.00111	0.00202	0.00255	0.0025	0.00281
11518.8	0.00442	0.00548	0.00481	0.00541	0.00578	0.00525	0.00582	0.00501	0.00395	0.0058	0.00635	0.0047	0.0045	0.00612	0.00416	0.0042	0.00534	0.0041	0.00343	0.00383	0.00462	0.00409	0.00318	0.00371	0.00284	0.00409	0.00466	0.00288	0.00276	0.00189	0.00247	0.00296	0.00263	0.00254	0.00446	0.0028	0.00189	0.00205	0.00263	0.00215	0.0017	0.00255	0.00318	0.00269	0.00119	0.0022	0.00256	0.0028	0.003
11519	0.00465	0.00567	0.00479	0.0054	0.00634	0.0049	0.00551	0.0053	0.00402	0.00572	0.00601	0.00467	0.00449	0.00592	0.00418	0.00413	0.00483	0.00385	0.00334	0.00416	0.00462	0.00429	0.00313	0.0041	0.00343	0.00387	0.00449	0.00307	0.00268	0.00196	0.00312	0.00301	0.00328	0.00257	0.00464	0.00304	0.00208	0.00248	0.00272	0.00211	0.00217	0.00259	0.00327	0.00285	0.00142	0.00222	0.00245	0.00269	0.00284
11519.2	0.00522	0.00554	0.00498	0.0053	0.00682	0.00455	0.00521	0.0056	0.00434	0.00541	0.00597	0.00471	0.00437	0.00545	0.00442	0.00405	0.00472	0.00368	0.00355	0.00457	0.00456	0.00436	0.003	0.00412	0.00385	0.00345	0.00415	0.00309	0.00256	0.00214	0.00372	0.00306	0.00362	0.00282	0.00457	0.00306	0.00229	0.00294	0.00282	0.00228	0.00269	0.00236	0.00356	0.00313	0.00183	0.00205	0.00245	0.0024	0.0026
11519.5	0.00586	0.00519	0.00526	0.00515	0.00698	0.00449	0.00519	0.00593	0.00486	0.00506	0.00621	0.00481	0.00429	0.00517	0.00489	0.00424	0.00495	0.00371	0.00383	0.00477	0.00455	0.00442	0.00293	0.00388	0.00392	0.00312	0.00376	0.00316	0.00278	0.00222	0.00404	0.00315	0.00358	0.00322	0.00445	0.00313	0.00241	0.00327	0.00277	0.00262	0.00318	0.002	0.0036	0.00344	0.00221	0.00188	0.00279	0.00226	0.00253
11519.8	0.00632	0.00481	0.00543	0.00508	0.00685	0.00487	0.00543	0.00625	0.00532	0.0049	0.00649	0.00494	0.00429	0.00539	0.00539	0.00462	0.00526	0.00394	0.00386	0.00472	0.00467	0.0045	0.00309	0.00379	0.00377	0.0032	0.00341	0.00348	0.00335	0.00211	0.00394	0.00326	0.00344	0.00359	0.00442	0.00331	0.00257	0.00341	0.00255	0.00299	0.0034	0.00175	0.00322	0.00362	0.00234	0.00185	0.00329	0.0024	0.00258
11520	0.00652	0.00453	0.00542	0.00521	0.00658	0.00544	0.00574	0.00638	0.00538	0.00515	0.00656	0.00502	0.0044	0.00598	0.00567	0.0048	0.00552	0.00416	0.00351	0.00456	0.00489	0.00461	0.00344	0.00394	0.00369	0.0036	0.00315	0.00401	0.0039	0.00205	0.00358	0.00335	0.00347	0.0038	0.00446	0.00346	0.00288	0.00342	0.00242	0.00324	0.00327	0.00175	0.00266	0.00357	0.00221	0.00204	0.00357	0.00263	0.00246
11520.2	0.00655	0.00444	0.00531	0.00557	0.00632	0.0057	0.006	0.0062	0.00489	0.00583	0.00638	0.00505	0.00472	0.0065	0.00561	0.00456	0.00584	0.00417	0.00302	0.00447	0.00498	0.0048	0.00388	0.00412	0.00384	0.00398	0.00305	0.00438	0.00402	0.00226	0.00321	0.00343	0.00361	0.00382	0.00444	0.0035	0.00316	0.00334	0.00255	0.00338	0.00307	0.00193	0.00235	0.00341	0.00199	0.00236	0.00355	0.00278	0.00218
11520.5	0.00658	0.00459	0.00522	0.00606	0.00614	0.00539	0.0062	0.00588	0.00413	0.00667	0.00616	0.00503	0.00515	0.00659	0.00531	0.00418	0.00622	0.00406	0.00276	0.00447	0.00488	0.00507	0.0043	0.00407	0.00409	0.00416	0.00319	0.00424	0.00363	0.0027	0.00293	0.00345	0.00363	0.00383	0.00435	0.00346	0.00323	0.00322	0.00282	0.0035	0.00306	0.00224	0.00254	0.00337	0.00196	0.00261	0.0034	0.00282	0.00209
11520.8	0.00686	0.00491	0.00515	0.00647	0.00607	0.0048	0.00633	0.00573	0.00358	0.00721	0.00614	0.00492	0.00539	0.00641	0.00493	0.00413	0.00642	0.00402	0.00281	0.00441	0.00479	0.00517	0.00462	0.0038	0.00426	0.0042	0.00351	0.00366	0.00308	0.00309	0.00281	0.00343	0.0034	0.00402	0.0042	0.00342	0.0031	0.00319	0.00296	0.0036	0.00325	0.00269	0.00313	0.00357	0.0022	0.00258	0.00334	0.00281	0.00247
11521	0.00733	0.00528	0.00506	0.00657	0.00604	0.00439	0.00637	0.00585	0.00357	0.00718	0.00628	0.00466	0.00516	0.00637	0.00457	0.00462	0.0062	0.00412	0.00295	0.0042	0.00482	0.00486	0.00478	0.00366	0.00429	0.00412	0.0038	0.00318	0.00275	0.00326	0.00289	0.00347	0.00313	0.00438	0.00403	0.00342	0.00295	0.00327	0.00295	0.00356	0.00346	0.00315	0.00376	0.00385	0.00252	0.00224	0.00339	0.00285	0.00315
11521.2	0.00768	0.00562	0.00506	0.00634	0.00599	0.00427	0.00633	0.00613	0.00399	0.00668	0.00629	0.00429	0.0046	0.00656	0.00433	0.00536	0.00563	0.00425	0.003	0.00405	0.00489	0.00433	0.00482	0.00396	0.00429	0.00388	0.00394	0.0032	0.00269	0.00327	0.00313	0.00356	0.00299	0.00474	0.0038	0.00338	0.00289	0.00329	0.00297	0.00334	0.00367	0.00331	0.0042	0.00394	0.00262	0.0019	0.00344	0.00293	0.00371
11521.5	0.00768	0.00609	0.00537	0.00601	0.00599	0.00422	0.00631	0.00638	0.00448	0.00612	0.00614	0.00407	0.00413	0.00671	0.00436	0.00588	0.00504	0.00436	0.003	0.00422	0.00494	0.00411	0.00489	0.00464	0.00437	0.00355	0.00407	0.00361	0.00278	0.00329	0.0034	0.00357	0.00307	0.00496	0.00368	0.00336	0.00288	0.00304	0.00314	0.00306	0.00396	0.00303	0.00452	0.00372	0.00248	0.00187	0.00338	0.00302	0.00379
11521.8	0.00748	0.00675	0.00603	0.00592	0.00622	0.00418	0.0064	0.00657	0.00476	0.0058	0.00608	0.00425	0.00401	0.00672	0.00464	0.00597	0.00487	0.00451	0.00307	0.00461	0.00499	0.0045	0.00508	0.00525	0.00461	0.00335	0.00432	0.00409	0.00301	0.00333	0.00358	0.00347	0.00337	0.00506	0.00385	0.00357	0.003	0.00258	0.00339	0.00287	0.00429	0.00249	0.00483	0.0034	0.00239	0.00218	0.00327	0.0032	0.0034
11522	0.00734	0.00738	0.0067	0.00621	0.00679	0.00431	0.00665	0.00674	0.00485	0.0057	0.00633	0.0048	0.00413	0.00674	0.005	0.00585	0.00523	0.00476	0.00335	0.00491	0.00515	0.00523	0.00535	0.00544	0.00497	0.00346	0.00459	0.00444	0.00341	0.00326	0.00371	0.00342	0.00384	0.00504	0.00431	0.00409	0.00328	0.00224	0.0036	0.00286	0.00442	0.0021	0.00502	0.0032	0.00265	0.00268	0.00331	0.00347	0.00292
11522.2	0.0073	0.00764	0.00697	0.0067	0.0076	0.00474	0.00698	0.00683	0.00491	0.00561	0.00674	0.00535	0.00423	0.00686	0.00527	0.00593	0.00587	0.00514	0.00382	0.00495	0.00544	0.0057	0.00557	0.00523	0.00526	0.00373	0.00464	0.00461	0.00375	0.00304	0.00381	0.00351	0.00432	0.00492	0.00473	0.00459	0.00363	0.00248	0.00369	0.00301	0.00427	0.00212	0.00496	0.00321	0.00323	0.00322	0.00353	0.00367	0.00277
11522.5	0.00723	0.00748	0.00671	0.00705	0.00839	0.00527	0.00719	0.00683	0.0051	0.00553	0.00703	0.00564	0.00427	0.0069	0.00543	0.00636	0.00633	0.00551	0.00432	0.00485	0.00573	0.00566	0.00563	0.00496	0.00532	0.00385	0.00441	0.00456	0.00371	0.00281	0.00381	0.00375	0.00454	0.00484	0.00486	0.00475	0.00385	0.00333	0.00359	0.00328	0.00395	0.00251	0.00475	0.00341	0.00384	0.00362	0.00372	0.0037	0.00315
11522.8	0.00716	0.00723	0.00618	0.00707	0.0088	0.0057	0.00715	0.00689	0.00546	0.00566	0.00721	0.00568	0.0044	0.00666	0.00558	0.00693	0.00638	0.00565	0.00455	0.00483	0.00588	0.0054	0.00557	0.00491	0.00519	0.00375	0.00407	0.00438	0.00331	0.00277	0.00361	0.00415	0.0044	0.00498	0.00462	0.00461	0.00387	0.00431	0.00333	0.00373	0.00361	0.00311	0.00468	0.00391	0.00421	0.00368	0.00385	0.00359	0.00391
11523	0.00717	0.0073	0.00577	0.00685	0.00857	0.00599	0.00694	0.00717	0.00591	0.00612	0.00749	0.00568	0.0046	0.00624	0.00575	0.00727	0.00614	0.00546	0.00442	0.00502	0.00598	0.00538	0.00543	0.00504	0.00495	0.00371	0.00386	0.0043	0.00301	0.00295	0.00331	0.00456	0.00409	0.00525	0.00419	0.00442	0.00383	0.00486	0.00314	0.00427	0.0034	0.00373	0.00494	0.00473	0.00428	0.00339	0.00411	0.00343	0.00466
11523.2	0.00722	0.00771	0.00572	0.00665	0.00784	0.00615	0.00686	0.00753	0.00631	0.00675	0.00794	0.00588	0.00472	0.00623	0.00592	0.00719	0.00606	0.00516	0.00414	0.00539	0.00622	0.00566	0.00522	0.00516	0.0047	0.00397	0.00395	0.00446	0.00333	0.00314	0.00319	0.00464	0.00387	0.00534	0.00389	0.00435	0.00397	0.00484	0.00321	0.00475	0.00338	0.00414	0.00537	0.00548	0.00414	0.00314	0.00455	0.00329	0.00506
11523.5	0.00714	0.00804	0.00594	0.00665	0.00706	0.0062	0.00708	0.00771	0.00654	0.00724	0.00841	0.00633	0.00476	0.00701	0.00611	0.00672	0.00648	0.00507	0.00397	0.0058	0.00654	0.00596	0.00501	0.00512	0.00454	0.00445	0.00426	0.00482	0.00424	0.00305	0.00342	0.00422	0.00381	0.0051	0.00397	0.00452	0.00433	0.00456	0.00345	0.00512	0.00342	0.00416	0.00562	0.00562	0.00394	0.00325	0.0049	0.00324	0.0051
11523.8	0.00701	0.00803	0.00615	0.00682	0.00672	0.00636	0.00749	0.00768	0.00664	0.0076	0.00871	0.00687	0.00498	0.00828	0.00631	0.00606	0.00719	0.00529	0.00398	0.00616	0.00667	0.00605	0.00498	0.00503	0.0046	0.00493	0.00458	0.00529	0.00505	0.00275	0.00393	0.00358	0.00385	0.00469	0.00441	0.00488	0.00474	0.00439	0.00356	0.00537	0.00337	0.00384	0.0056	0.00506	0.0039	0.00358	0.00492	0.00328	0.00489
11524	0.00707	0.00783	0.00623	0.00698	0.00694	0.00685	0.0078	0.00771	0.0067	0.00801	0.00865	0.00725	0.00546	0.00922	0.00635	0.0054	0.00768	0.00564	0.00409	0.00648	0.00665	0.00594	0.00513	0.00511	0.0049	0.00528	0.00469	0.00586	0.00512	0.00265	0.0045	0.0033	0.00402	0.00446	0.00489	0.00519	0.00503	0.00442	0.0034	0.00546	0.00329	0.00343	0.00547	0.00424	0.0041	0.00376	0.00467	0.00343	0.00452
11524.2	0.00732	0.00775	0.00636	0.00702	0.00756	0.0075	0.0079	0.00796	0.00677	0.00841	0.00824	0.00734	0.00596	0.00922	0.00611	0.00505	0.00764	0.00589	0.00426	0.00672	0.00677	0.00587	0.00532	0.00529	0.00523	0.00542	0.00456	0.00644	0.00448	0.003	0.00493	0.0037	0.00437	0.00458	0.00509	0.0052	0.00515	0.00442	0.00319	0.00539	0.00347	0.00325	0.00543	0.00382	0.0044	0.00364	0.00441	0.00372	0.00413
11524.5	0.00759	0.0078	0.00665	0.00698	0.00826	0.00772	0.00792	0.0082	0.00674	0.00843	0.00777	0.00716	0.00616	0.00842	0.00573	0.00534	0.00727	0.00595	0.00449	0.0068	0.00709	0.00606	0.00547	0.00526	0.00529	0.00535	0.00432	0.00686	0.00377	0.00361	0.00507	0.00448	0.00477	0.0049	0.00492	0.00486	0.0051	0.00423	0.00323	0.00528	0.00405	0.0035	0.00547	0.00417	0.00462	0.00345	0.00437	0.00412	0.00393
11524.8	0.00773	0.0079	0.0069	0.00705	0.00872	0.00726	0.00801	0.00815	0.0064	0.00797	0.00759	0.00677	0.00607	0.00761	0.00544	0.00607	0.00702	0.00586	0.00463	0.00665	0.00733	0.00641	0.0056	0.00491	0.00514	0.00525	0.00414	0.00699	0.00362	0.00411	0.00492	0.00504	0.00492	0.00515	0.00456	0.00428	0.00492	0.00396	0.00361	0.00531	0.00489	0.00409	0.00547	0.00509	0.00473	0.00348	0.00458	0.00452	0.0041
11525	0.00777	0.00813	0.00697	0.00732	0.00874	0.00657	0.00812	0.00785	0.00582	0.00738	0.00783	0.0063	0.00596	0.00762	0.00542	0.00654	0.00701	0.00574	0.00461	0.00635	0.00723	0.0067	0.00573	0.00454	0.00512	0.00537	0.00414	0.00683	0.00399	0.00433	0.0047	0.00509	0.00471	0.00528	0.00437	0.00379	0.00471	0.0039	0.00412	0.0055	0.00559	0.00458	0.00536	0.00597	0.00479	0.00377	0.00492	0.00484	0.00452
11525.2	0.00768	0.00854	0.00707	0.00769	0.00837	0.00626	0.00805	0.00769	0.00545	0.0071	0.00831	0.00601	0.00599	0.00842	0.00579	0.00631	0.0071	0.00566	0.00467	0.00613	0.00684	0.00679	0.00577	0.00452	0.00539	0.00566	0.0044	0.0065	0.00444	0.00439	0.00473	0.00486	0.00446	0.00543	0.00458	0.00382	0.0045	0.00413	0.00446	0.00574	0.00594	0.00461	0.00528	0.00634	0.00481	0.00419	0.00526	0.00512	0.00495
11525.5	0.0075	0.00886	0.0074	0.00793	0.00787	0.00656	0.00773	0.0079	0.00564	0.00721	0.00874	0.0061	0.00607	0.00924	0.00642	0.00573	0.00718	0.00575	0.00498	0.00614	0.00665	0.00667	0.00572	0.00494	0.00574	0.00585	0.00493	0.00615	0.00459	0.00449	0.00507	0.00471	0.00454	0.00567	0.00515	0.00446	0.00425	0.00457	0.0045	0.00587	0.00599	0.00423	0.0054	0.00619	0.00473	0.00454	0.00551	0.00525	0.00526
11525.8	0.00747	0.0089	0.00786	0.00794	0.00766	0.00719	0.00737	0.00828	0.00625	0.00752	0.00897	0.00644	0.00614	0.00946	0.007	0.00554	0.0073	0.00603	0.00537	0.00626	0.00695	0.00637	0.00574	0.00557	0.00588	0.00581	0.00551	0.00591	0.0045	0.00476	0.00554	0.00479	0.00503	0.00592	0.00582	0.00526	0.00407	0.0051	0.00433	0.00579	0.00589	0.00387	0.00571	0.00588	0.00457	0.00483	0.00559	0.00506	0.0055
11526	0.00782	0.00877	0.0083	0.00768	0.00803	0.0077	0.00726	0.00843	0.00687	0.00778	0.00909	0.00671	0.00633	0.00919	0.00727	0.00599	0.00753	0.00637	0.0056	0.00649	0.00756	0.00597	0.00603	0.00608	0.00587	0.00568	0.00577	0.00586	0.00446	0.0051	0.00589	0.00501	0.00564	0.00607	0.00633	0.00569	0.00425	0.00565	0.00417	0.00555	0.00569	0.00392	0.00607	0.00574	0.00447	0.0051	0.0056	0.00467	0.00567
11526.2	0.00839	0.00871	0.00871	0.00727	0.00892	0.00784	0.00749	0.0083	0.00728	0.00782	0.00927	0.00668	0.00672	0.0089	0.00725	0.00676	0.00783	0.00663	0.00567	0.00691	0.00802	0.0057	0.0065	0.00632	0.00596	0.00564	0.00572	0.00603	0.00468	0.00526	0.00603	0.00528	0.00613	0.00602	0.00657	0.00567	0.00488	0.00613	0.00419	0.00527	0.00552	0.00438	0.00638	0.00578	0.00456	0.00529	0.00568	0.00443	0.00578
11526.5	0.00878	0.00867	0.00896	0.00697	0.00982	0.00774	0.00786	0.0082	0.00756	0.0077	0.00966	0.00646	0.00727	0.00889	0.00714	0.00731	0.00807	0.00685	0.00566	0.00743	0.00811	0.00574	0.00689	0.00639	0.0062	0.00575	0.00563	0.00628	0.00512	0.00508	0.00602	0.00561	0.00641	0.00579	0.00662	0.00556	0.00561	0.00644	0.00447	0.00509	0.00552	0.00486	0.00654	0.00595	0.00482	0.00529	0.00582	0.00455	0.00589
11526.8	0.00867	0.00858	0.00889	0.00697	0.01023	0.00763	0.0082	0.00841	0.00778	0.00762	0.01009	0.00633	0.0078	0.0091	0.00706	0.00726	0.00821	0.00715	0.00556	0.00775	0.00793	0.00613	0.00706	0.00649	0.0064	0.00593	0.00576	0.00639	0.0055	0.00479	0.00599	0.00595	0.00651	0.00553	0.00666	0.00567	0.00594	0.00652	0.00491	0.0051	0.00574	0.00502	0.00647	0.00626	0.00511	0.00521	0.00594	0.00495	0.00604
11527	0.00815	0.00844	0.00851	0.00732	0.01012	0.00769	0.00844	0.00879	0.00792	0.00769	0.01022	0.00648	0.00813	0.00935	0.00709	0.00666	0.00834	0.00757	0.00534	0.00765	0.00782	0.00671	0.00711	0.00665	0.00649	0.00604	0.00617	0.00626	0.00565	0.00481	0.00604	0.00611	0.0065	0.00556	0.00679	0.00595	0.00578	0.00644	0.00533	0.00535	0.00609	0.00495	0.0062	0.00658	0.00529	0.00537	0.00604	0.00546	0.00616
11527.2	0.00768	0.0083	0.00818	0.00782	0.00994	0.00795	0.00866	0.00908	0.00802	0.00782	0.00985	0.0068	0.00817	0.00948	0.00728	0.00611	0.00853	0.00794	0.00516	0.0073	0.00797	0.00721	0.00716	0.00678	0.0066	0.00611	0.00674	0.00606	0.00561	0.00519	0.00623	0.00593	0.00648	0.00608	0.00694	0.00615	0.00551	0.0063	0.00558	0.00574	0.00645	0.00496	0.00595	0.00658	0.0054	0.00592	0.00609	0.00595	0.00621
11527.5	0.00773	0.00823	0.00833	0.00817	0.01007	0.00828	0.00889	0.00925	0.00819	0.00792	0.00918	0.00707	0.00806	0.00946	0.00762	0.00618	0.0088	0.00813	0.00513	0.00696	0.00834	0.00741	0.00727	0.0069	0.00681	0.0063	0.00719	0.00598	0.00557	0.00555	0.00663	0.00556	0.00653	0.00691	0.007	0.00626	0.00553	0.00614	0.00563	0.00613	0.00668	0.00521	0.00592	0.00624	0.00561	0.00651	0.006	0.00636	0.00629
11527.8	0.00843	0.00828	0.00897	0.00827	0.01048	0.00846	0.00912	0.00953	0.00849	0.008	0.00869	0.00719	0.00792	0.00944	0.00803	0.00681	0.0091	0.00811	0.00519	0.00681	0.00871	0.00736	0.00742	0.00716	0.00705	0.00664	0.0072	0.00612	0.00558	0.00554	0.00712	0.00542	0.0066	0.00767	0.00694	0.00641	0.00593	0.00606	0.00551	0.00646	0.00663	0.00561	0.00623	0.00596	0.00596	0.00674	0.00587	0.00662	0.00654
11528	0.00945	0.00845	0.00966	0.0083	0.0109	0.0085	0.00936	0.0101	0.00886	0.0082	0.00866	0.00728	0.0077	0.0096	0.0084	0.00752	0.00931	0.00803	0.00524	0.00687	0.00894	0.00722	0.00769	0.00756	0.00717	0.00695	0.0068	0.00638	0.00562	0.00529	0.00735	0.00574	0.0066	0.00814	0.00682	0.0066	0.00649	0.00627	0.00539	0.00679	0.00624	0.00597	0.00683	0.00607	0.00624	0.00665	0.00589	0.00667	0.00693
11528.2	0.01031	0.00866	0.01003	0.00839	0.01114	0.00849	0.00959	0.01085	0.00915	0.00862	0.00904	0.00753	0.00736	0.00991	0.00866	0.00795	0.00939	0.00802	0.00539	0.00714	0.00903	0.00711	0.00817	0.00791	0.00699	0.00707	0.00639	0.00665	0.00565	0.00526	0.00714	0.00628	0.00651	0.00838	0.00684	0.00659	0.00684	0.00671	0.00545	0.00712	0.00566	0.00618	0.00743	0.00657	0.00632	0.00659	0.00613	0.00655	0.00719
11528.5	0.01077	0.0088	0.01021	0.00851	0.01123	0.00848	0.0098	0.01151	0.00914	0.00921	0.00951	0.00801	0.00719	0.01025	0.00874	0.00816	0.00946	0.00808	0.0058	0.0076	0.00904	0.00712	0.00879	0.00806	0.0066	0.00697	0.00637	0.00688	0.00582	0.0056	0.00676	0.00659	0.00651	0.00843	0.00722	0.00627	0.00677	0.00703	0.00574	0.00739	0.00526	0.00621	0.0076	0.00724	0.00634	0.00678	0.00654	0.00644	0.00711
11528.8	0.01089	0.00886	0.0105	0.00864	0.01127	0.00847	0.0099	0.01176	0.0088	0.00982	0.00985	0.00852	0.00743	0.01045	0.00864	0.00845	0.00963	0.00816	0.00649	0.00816	0.00905	0.00742	0.00921	0.00808	0.00639	0.00677	0.00679	0.00702	0.00628	0.00609	0.00659	0.00647	0.00684	0.00828	0.00787	0.00586	0.00651	0.00709	0.00612	0.00758	0.00536	0.00613	0.00723	0.0078	0.00638	0.00711	0.00708	0.0065	0.00673
11529	0.01088	0.00899	0.01076	0.00884	0.01124	0.00862	0.00982	0.01146	0.00837	0.01026	0.01002	0.00881	0.00789	0.01046	0.00847	0.00891	0.00987	0.00826	0.00727	0.00868	0.00905	0.00796	0.00922	0.00812	0.00669	0.00667	0.0074	0.00709	0.00692	0.00644	0.00679	0.00612	0.00741	0.00806	0.00844	0.00566	0.00657	0.0071	0.00642	0.00764	0.00597	0.00617	0.0067	0.00797	0.00651	0.00733	0.00766	0.00684	0.00625
11529.2	0.01083	0.00936	0.0106	0.00899	0.01118	0.00896	0.00978	0.01081	0.00813	0.01041	0.01005	0.00883	0.00824	0.01038	0.00833	0.00929	0.01003	0.00837	0.00787	0.00899	0.00899	0.00841	0.00899	0.00828	0.00734	0.0069	0.00791	0.00717	0.00744	0.00655	0.00717	0.00586	0.00787	0.00807	0.00865	0.00582	0.00712	0.0073	0.00652	0.00755	0.0067	0.00648	0.00657	0.00773	0.00677	0.00732	0.00812	0.0073	0.00592
11529.5	0.0106	0.00987	0.01004	0.00886	0.01118	0.00941	0.01008	0.01025	0.00824	0.0102	0.01	0.00877	0.00835	0.01042	0.00823	0.00934	0.01008	0.00843	0.00814	0.00893	0.00876	0.00851	0.00881	0.00863	0.0078	0.00745	0.00816	0.00729	0.0076	0.00648	0.00745	0.00591	0.00797	0.00843	0.00854	0.00631	0.00778	0.00767	0.00641	0.00749	0.00712	0.00695	0.00702	0.00734	0.00708	0.00731	0.00828	0.00756	0.00585
11529.8	0.01023	0.01025	0.00958	0.00856	0.0112	0.00989	0.01068	0.01009	0.00868	0.00969	0.01013	0.00885	0.00843	0.01068	0.00827	0.00916	0.01013	0.00844	0.00809	0.0086	0.00843	0.00836	0.00881	0.00912	0.00776	0.00807	0.00815	0.00742	0.00738	0.0064	0.00749	0.00635	0.00771	0.00887	0.00846	0.00686	0.008	0.00792	0.0063	0.00765	0.0071	0.00724	0.00776	0.00716	0.0072	0.00756	0.00816	0.00734	0.00595
11530	0.00994	0.01034	0.00959	0.00858	0.01115	0.01029	0.0112	0.01036	0.00932	0.00914	0.01062	0.00913	0.00865	0.01088	0.00866	0.00914	0.01029	0.00853	0.00789	0.0083	0.00827	0.00822	0.00889	0.00952	0.00749	0.00853	0.00799	0.00752	0.00701	0.00644	0.0073	0.0071	0.0073	0.00897	0.00875	0.00726	0.00767	0.00787	0.00652	0.00807	0.00697	0.00722	0.00841	0.00734	0.00693	0.00803	0.00797	0.00678	0.00616
11530.2	0.00996	0.0102	0.00989	0.00923	0.01105	0.01045	0.01141	0.01093	0.00991	0.00894	0.01129	0.00949	0.00901	0.01071	0.00936	0.00936	0.01061	0.00882	0.0077	0.00834	0.00851	0.00829	0.00886	0.00958	0.00739	0.00878	0.00777	0.0077	0.00685	0.00662	0.00697	0.00796	0.00694	0.00864	0.00935	0.00749	0.00719	0.00762	0.00708	0.00869	0.0071	0.00713	0.00879	0.00777	0.00645	0.00838	0.00792	0.00631	0.00651
11530.5	0.01031	0.01	0.01008	0.01018	0.01106	0.01033	0.01138	0.01161	0.01036	0.00923	0.01175	0.00973	0.0094	0.01018	0.01009	0.00955	0.01096	0.00929	0.00762	0.00888	0.0091	0.00857	0.00861	0.00929	0.00754	0.00887	0.00768	0.00805	0.00706	0.00684	0.00673	0.00869	0.00678	0.00824	0.00984	0.00778	0.00708	0.00746	0.0077	0.00937	0.0075	0.0073	0.00884	0.00829	0.00613	0.00843	0.00799	0.00618	0.00697
11530.8	0.01089	0.00985	0.00995	0.01085	0.01118	0.01005	0.01128	0.01211	0.01064	0.0098	0.0118	0.00978	0.00969	0.00975	0.01055	0.00958	0.01109	0.0098	0.00762	0.00971	0.00985	0.0089	0.00826	0.00885	0.00784	0.00877	0.00791	0.0086	0.0075	0.007	0.00688	0.00914	0.00693	0.00814	0.00994	0.00827	0.00759	0.00752	0.00813	0.00997	0.00784	0.00779	0.00863	0.00886	0.00617	0.00833	0.00804	0.00633	0.00742
11531	0.01147	0.00991	0.0097	0.01093	0.01127	0.0099	0.01131	0.01217	0.01069	0.01041	0.01152	0.00974	0.00988	0.00996	0.01071	0.00962	0.01088	0.0102	0.00772	0.01032	0.01065	0.00916	0.00806	0.0085	0.00825	0.00841	0.0084	0.00919	0.00787	0.00709	0.00745	0.00925	0.00749	0.0084	0.00972	0.00889	0.00852	0.00773	0.0084	0.01035	0.00803	0.00826	0.0085	0.00943	0.00647	0.00831	0.00801	0.00657	0.00781
11531.2	0.01181	0.01032	0.00968	0.01051	0.01125	0.01009	0.01151	0.01192	0.01052	0.01096	0.01121	0.00976	0.01003	0.01083	0.01071	0.00984	0.01054	0.01034	0.00794	0.01034	0.01139	0.00935	0.0082	0.0084	0.00875	0.0079	0.00888	0.0095	0.00802	0.0072	0.00818	0.00897	0.00832	0.00887	0.00937	0.00937	0.00939	0.00799	0.00863	0.01044	0.00817	0.0084	0.00878	0.00989	0.00698	0.00843	0.00788	0.0068	0.00829
11531.5	0.0118	0.01103	0.00996	0.00991	0.01135	0.01058	0.01182	0.0117	0.01029	0.01135	0.01114	0.00984	0.01022	0.01188	0.01061	0.01011	0.01036	0.01015	0.00828	0.00999	0.01184	0.00948	0.00865	0.00859	0.0092	0.00758	0.00918	0.00941	0.00801	0.00741	0.00877	0.00844	0.00904	0.00939	0.00906	0.00949	0.00989	0.00819	0.00875	0.0102	0.00833	0.0082	0.00928	0.01007	0.00766	0.00859	0.00772	0.00706	0.00887
11531.8	0.01159	0.01177	0.01027	0.00946	0.01184	0.01109	0.01209	0.01176	0.0101	0.01143	0.01144	0.00993	0.01037	0.0125	0.01044	0.01029	0.0104	0.00977	0.0087	0.00974	0.01183	0.00948	0.00914	0.00903	0.00945	0.00776	0.00942	0.00909	0.00797	0.0076	0.00913	0.00795	0.00935	0.00976	0.00894	0.00931	0.01005	0.00823	0.00866	0.00976	0.00847	0.00802	0.00952	0.00994	0.00826	0.00875	0.00773	0.00743	0.00927
11532	0.01149	0.01225	0.01042	0.0094	0.01266	0.01132	0.0123	0.01209	0.00991	0.01138	0.01206	0.01011	0.0104	0.01256	0.01029	0.01043	0.01056	0.00953	0.00917	0.00983	0.01142	0.00935	0.00947	0.00964	0.00957	0.00849	0.00969	0.00877	0.00802	0.00765	0.00926	0.00774	0.00922	0.00986	0.0091	0.00907	0.01006	0.00816	0.00853	0.00941	0.00859	0.00816	0.00932	0.00963	0.00846	0.00884	0.0081	0.00794	0.00928
11532.2	0.01172	0.01243	0.01062	0.00979	0.0134	0.01122	0.01253	0.01258	0.00969	0.01161	0.01275	0.01049	0.01029	0.01245	0.01038	0.01062	0.01071	0.00962	0.00962	0.01019	0.01087	0.00917	0.00971	0.01022	0.00983	0.00943	0.00988	0.00854	0.00826	0.00765	0.00916	0.00782	0.00886	0.00977	0.00949	0.00896	0.01006	0.00832	0.00867	0.00941	0.00877	0.00854	0.00897	0.00921	0.0082	0.00885	0.00874	0.00852	0.00909
11532.5	0.01224	0.01243	0.01117	0.01054	0.01376	0.01098	0.01287	0.01307	0.00964	0.01225	0.01323	0.01092	0.0102	0.01261	0.01085	0.01091	0.0109	0.01003	0.00993	0.01059	0.01051	0.00912	0.01004	0.01053	0.01027	0.01005	0.00982	0.00839	0.00875	0.00785	0.00893	0.00816	0.00859	0.0098	0.00993	0.00904	0.00997	0.00887	0.00917	0.00979	0.00904	0.00891	0.00876	0.00879	0.00776	0.0088	0.00938	0.00891	0.00905
11532.8	0.0128	0.01242	0.0119	0.01143	0.01381	0.01091	0.01328	0.01333	0.00991	0.01294	0.01329	0.01117	0.01027	0.01308	0.01149	0.01127	0.01126	0.01063	0.01005	0.01082	0.01054	0.00935	0.01051	0.01038	0.01068	0.01007	0.00955	0.00848	0.00935	0.00833	0.00875	0.00865	0.00858	0.01002	0.01033	0.00919	0.00978	0.00964	0.00973	0.01032	0.00929	0.00915	0.00878	0.00865	0.00759	0.0088	0.0097	0.00891	0.00927
11533	0.01317	0.0125	0.01244	0.01218	0.01385	0.01111	0.01355	0.01322	0.01043	0.01336	0.01303	0.01128	0.01055	0.01347	0.01193	0.01162	0.01186	0.01122	0.01012	0.01082	0.01088	0.00981	0.01098	0.00992	0.01088	0.00961	0.00943	0.0089	0.0098	0.00892	0.00885	0.00914	0.00879	0.0102	0.01066	0.00929	0.00963	0.01032	0.00999	0.0107	0.00942	0.00921	0.00906	0.00912	0.00801	0.00894	0.00964	0.00874	0.00969
11533.2	0.01332	0.0128	0.01266	0.01251	0.01403	0.01156	0.0134	0.01287	0.01105	0.01342	0.01283	0.01149	0.01101	0.01346	0.01204	0.01181	0.01246	0.01166	0.01028	0.01078	0.01128	0.01031	0.01132	0.00965	0.01087	0.00919	0.00972	0.00947	0.00992	0.00943	0.00927	0.00952	0.00904	0.01018	0.01097	0.00941	0.00977	0.01076	0.00984	0.01075	0.00944	0.00911	0.00952	0.01003	0.00888	0.00925	0.00943	0.00877	0.01023
11533.5	0.01346	0.01338	0.01277	0.01243	0.01423	0.01215	0.01286	0.0126	0.01173	0.01312	0.01291	0.01198	0.01153	0.01313	0.01201	0.01182	0.01281	0.01196	0.01046	0.01092	0.01164	0.01071	0.01149	0.00998	0.01077	0.00921	0.01032	0.00997	0.00971	0.00983	0.00987	0.00979	0.00916	0.01014	0.01124	0.00972	0.01025	0.01095	0.00946	0.0105	0.00949	0.00896	0.01002	0.0109	0.00978	0.00959	0.0095	0.00907	0.01086
11533.8	0.0137	0.01417	0.01292	0.01228	0.01421	0.01271	0.01232	0.01262	0.01239	0.01266	0.01324	0.01258	0.01202	0.0129	0.01207	0.01181	0.01305	0.01221	0.01063	0.01132	0.01209	0.01111	0.01155	0.01081	0.0107	0.00973	0.01098	0.01041	0.00939	0.01021	0.01046	0.01002	0.00918	0.01033	0.01151	0.01019	0.01082	0.01104	0.0091	0.01023	0.00964	0.00902	0.0104	0.0114	0.01042	0.00983	0.01005	0.00937	0.01142
11534	0.01397	0.01484	0.0131	0.01243	0.01399	0.01308	0.01226	0.01285	0.01279	0.01249	0.01367	0.01298	0.01241	0.01315	0.0122	0.01195	0.01354	0.01256	0.01087	0.01186	0.01272	0.01168	0.01159	0.01161	0.0108	0.01044	0.01163	0.01082	0.00922	0.01053	0.01091	0.01022	0.00941	0.01069	0.01195	0.01057	0.01127	0.01114	0.00895	0.01034	0.00984	0.00935	0.01067	0.01151	0.0108	0.00996	0.01084	0.00944	0.01167
11534.2	0.01412	0.01503	0.01327	0.01296	0.01386	0.0134	0.01271	0.01318	0.01286	0.01293	0.01404	0.01305	0.01262	0.01394	0.01221	0.01221	0.01421	0.013	0.01122	0.01235	0.01335	0.01239	0.01173	0.01195	0.01117	0.01103	0.01223	0.01114	0.00935	0.01062	0.01117	0.01044	0.01015	0.01106	0.01258	0.01069	0.01153	0.01128	0.00912	0.01097	0.01008	0.00972	0.0109	0.01135	0.01092	0.01019	0.01144	0.00942	0.01152
11534.5	0.01411	0.01471	0.01347	0.01367	0.01414	0.01391	0.01336	0.01363	0.01284	0.01372	0.01418	0.01298	0.01266	0.01494	0.01204	0.01237	0.01458	0.0133	0.01155	0.01271	0.01366	0.013	0.01209	0.01188	0.01167	0.01156	0.0126	0.01129	0.00975	0.0103	0.01136	0.01079	0.01127	0.01152	0.01314	0.01067	0.01166	0.01138	0.00953	0.01183	0.01047	0.00997	0.01114	0.01104	0.01074	0.01066	0.01171	0.00956	0.01115
11534.8	0.01405	0.01422	0.0138	0.0143	0.01488	0.01456	0.01397	0.0142	0.01301	0.01441	0.01409	0.01295	0.01271	0.01572	0.01196	0.01226	0.01446	0.01319	0.01166	0.01295	0.01356	0.01337	0.01258	0.01183	0.01196	0.01222	0.01262	0.01146	0.01026	0.00978	0.01164	0.01128	0.01224	0.01225	0.01333	0.01082	0.01176	0.01143	0.01006	0.01236	0.01093	0.01022	0.01131	0.01077	0.01042	0.01122	0.01188	0.00987	0.01085
11535	0.01421	0.01395	0.0143	0.0147	0.01585	0.01496	0.01452	0.01477	0.0134	0.01473	0.01407	0.0131	0.01297	0.01599	0.01221	0.012	0.01422	0.01279	0.01162	0.01312	0.01327	0.0135	0.01295	0.01203	0.01184	0.01294	0.01239	0.01191	0.01061	0.00947	0.01197	0.01168	0.01261	0.01323	0.01318	0.01123	0.01191	0.01135	0.01063	0.01231	0.01137	0.01068	0.0114	0.01076	0.01027	0.01159	0.01218	0.01016	0.01076
11535.2	0.01473	0.01403	0.0149	0.01489	0.01665	0.01488	0.01505	0.01519	0.01383	0.01473	0.01436	0.01355	0.01334	0.01581	0.01274	0.01193	0.01429	0.01263	0.01169	0.01323	0.01321	0.0135	0.01309	0.01238	0.0115	0.01337	0.01211	0.01266	0.0107	0.00967	0.01224	0.01184	0.01247	0.01412	0.01294	0.0117	0.01213	0.01111	0.01119	0.01199	0.01188	0.01136	0.01145	0.01117	0.01049	0.01162	0.01252	0.01046	0.01091
11535.5	0.01541	0.01437	0.01539	0.0149	0.01701	0.01454	0.01554	0.01549	0.0141	0.01463	0.01485	0.0142	0.01356	0.01544	0.01322	0.01236	0.0148	0.01299	0.01199	0.0133	0.01371	0.01347	0.01315	0.01272	0.01134	0.01332	0.01189	0.01346	0.01072	0.0103	0.01253	0.01183	0.01224	0.01452	0.01284	0.0121	0.01236	0.01096	0.01166	0.01192	0.01251	0.01199	0.01151	0.01194	0.01102	0.01152	0.01274	0.0109	0.01132
11535.8	0.01595	0.01488	0.01552	0.01474	0.01694	0.01435	0.01592	0.01581	0.0141	0.01468	0.01512	0.01484	0.01345	0.01517	0.0133	0.01326	0.01555	0.01355	0.01233	0.01334	0.01466	0.01356	0.01327	0.01301	0.01161	0.01301	0.0118	0.01401	0.01094	0.01101	0.01303	0.0119	0.01214	0.01435	0.01299	0.01254	0.01256	0.01132	0.01187	0.01226	0.01302	0.01232	0.01155	0.0128	0.01171	0.01161	0.01294	0.01139	0.012
11536	0.01628	0.01545	0.01542	0.01454	0.01674	0.01446	0.01617	0.0161	0.01389	0.01512	0.01503	0.01534	0.01314	0.01513	0.01303	0.01425	0.01618	0.01376	0.01244	0.01337	0.01552	0.01382	0.01342	0.01331	0.01225	0.01282	0.01186	0.01419	0.01143	0.01155	0.01364	0.01215	0.01222	0.01393	0.01341	0.01305	0.01274	0.01221	0.01188	0.01285	0.01324	0.01241	0.01171	0.01338	0.01234	0.012	0.01323	0.01182	0.01274
11536.2	0.01654	0.01605	0.01555	0.01458	0.01668	0.01476	0.01628	0.01618	0.01372	0.01596	0.01486	0.01568	0.01289	0.01527	0.01287	0.01487	0.01646	0.01362	0.01235	0.01353	0.01583	0.01418	0.01351	0.01369	0.01293	0.01302	0.0121	0.01421	0.01213	0.0119	0.01405	0.01251	0.01258	0.01372	0.01402	0.0134	0.01287	0.01313	0.01182	0.01344	0.01332	0.0125	0.01216	0.01363	0.01272	0.01244	0.01347	0.01225	0.01325
11536.5	0.01683	0.01672	0.01612	0.01492	0.01682	0.01505	0.01624	0.01613	0.01382	0.01688	0.01498	0.01575	0.01297	0.01545	0.01316	0.01495	0.01647	0.01369	0.01234	0.01404	0.01569	0.01447	0.01365	0.01419	0.01339	0.01358	0.01258	0.01427	0.01289	0.01223	0.01414	0.01284	0.01327	0.01393	0.01469	0.01338	0.01286	0.01354	0.01175	0.01395	0.01345	0.01275	0.01279	0.01382	0.01291	0.01265	0.01354	0.01279	0.01344
11536.8	0.01718	0.01748	0.01671	0.01534	0.01714	0.0153	0.01604	0.0163	0.01416	0.01745	0.01546	0.01541	0.01355	0.01565	0.01382	0.01474	0.01644	0.0143	0.01262	0.01484	0.01553	0.01462	0.01407	0.01476	0.01365	0.01413	0.01339	0.01449	0.01342	0.01266	0.01401	0.01307	0.01398	0.01437	0.01521	0.01321	0.01281	0.01331	0.01171	0.01442	0.01363	0.01303	0.01323	0.01417	0.01319	0.01263	0.01353	0.01328	0.0135
11537	0.01755	0.01809	0.0169	0.01549	0.0176	0.01558	0.0159	0.01688	0.01459	0.01755	0.01608	0.01484	0.01453	0.01589	0.01443	0.01467	0.01647	0.01507	0.01315	0.01547	0.01563	0.01471	0.01484	0.01514	0.01397	0.01433	0.01438	0.01485	0.01364	0.01313	0.01377	0.01311	0.01441	0.01475	0.0155	0.01323	0.01294	0.0128	0.01195	0.01474	0.01374	0.01312	0.01335	0.01453	0.0137	0.01259	0.01369	0.01347	0.01366
11537.2	0.01792	0.01831	0.01681	0.01537	0.01808	0.01594	0.01622	0.01764	0.01503	0.0173	0.01665	0.01453	0.01553	0.01609	0.01474	0.01499	0.01658	0.01551	0.01375	0.01563	0.01588	0.01485	0.01572	0.0151	0.01456	0.01423	0.0152	0.01531	0.01371	0.01348	0.01357	0.01306	0.01461	0.01497	0.01574	0.01354	0.01337	0.01254	0.01267	0.01475	0.0138	0.01294	0.01335	0.01472	0.0143	0.01277	0.01404	0.01343	0.01393
11537.5	0.01826	0.0182	0.0168	0.01528	0.01848	0.01629	0.01713	0.01816	0.01546	0.01689	0.01713	0.01481	0.01624	0.01622	0.01486	0.01558	0.01687	0.01571	0.01428	0.01553	0.01604	0.01502	0.01637	0.01476	0.01527	0.01413	0.01561	0.01581	0.01379	0.01359	0.0137	0.01326	0.01484	0.01518	0.01611	0.01395	0.01389	0.01278	0.01369	0.01454	0.01391	0.01274	0.01345	0.0149	0.01482	0.0133	0.01432	0.0135	0.01428
11537.8	0.01856	0.01807	0.0169	0.01561	0.01877	0.01659	0.0182	0.01829	0.01594	0.01651	0.01766	0.01552	0.01669	0.01652	0.01501	0.01609	0.01738	0.01601	0.01473	0.01565	0.01606	0.01519	0.01665	0.01453	0.01583	0.01432	0.01562	0.01625	0.01386	0.01349	0.01431	0.01391	0.01525	0.01546	0.0166	0.01434	0.01428	0.01337	0.01463	0.0144	0.01411	0.01297	0.01365	0.01532	0.01514	0.01409	0.01448	0.01392	0.01473
11538	0.01877	0.01818	0.01697	0.0165	0.01908	0.01683	0.01879	0.01822	0.0165	0.01638	0.01827	0.01632	0.0171	0.01726	0.01546	0.01637	0.01788	0.01647	0.01512	0.01612	0.01619	0.01534	0.0167	0.0148	0.01612	0.01489	0.01551	0.01655	0.01384	0.01341	0.0152	0.01475	0.01575	0.01578	0.01702	0.0147	0.01454	0.01407	0.01515	0.01455	0.01435	0.01379	0.01395	0.01597	0.01525	0.01482	0.01475	0.01458	0.01526
11538.2	0.01883	0.0185	0.01697	0.01763	0.01944	0.01691	0.01871	0.01819	0.01709	0.01665	0.01883	0.01705	0.01747	0.01834	0.01629	0.01651	0.01812	0.01684	0.01541	0.01671	0.01661	0.01559	0.01677	0.01554	0.01624	0.01565	0.01559	0.01669	0.01378	0.01356	0.01594	0.01527	0.01615	0.01613	0.01727	0.015	0.01492	0.01479	0.01524	0.01488	0.0146	0.0148	0.01442	0.01668	0.01526	0.01518	0.01528	0.01521	0.01569
11538.5	0.01874	0.01881	0.01705	0.01853	0.01971	0.01689	0.0184	0.01832	0.01766	0.01732	0.01916	0.01772	0.01752	0.01936	0.01728	0.01671	0.01812	0.01703	0.0157	0.01706	0.01721	0.01607	0.01702	0.01637	0.01624	0.0163	0.01602	0.01666	0.01383	0.01399	0.01631	0.01529	0.01628	0.01653	0.01742	0.01518	0.01556	0.01553	0.01522	0.01521	0.01491	0.01551	0.01508	0.01734	0.01534	0.01516	0.01588	0.01567	0.01587
11538.8	0.01865	0.01906	0.01738	0.01903	0.01983	0.01703	0.01841	0.01866	0.01823	0.01817	0.01936	0.01842	0.01723	0.01997	0.01799	0.017	0.01809	0.0172	0.01608	0.01716	0.01776	0.01668	0.0174	0.01697	0.0161	0.01663	0.01668	0.01662	0.01418	0.0145	0.01647	0.01506	0.01618	0.01694	0.01764	0.01522	0.01637	0.01621	0.01537	0.01556	0.01543	0.01577	0.01584	0.01788	0.0155	0.01501	0.01619	0.01596	0.0159
11539	0.01888	0.01935	0.01805	0.01934	0.01989	0.01746	0.01876	0.01916	0.01877	0.01891	0.01969	0.01916	0.017	0.02015	0.01823	0.01744	0.01809	0.01752	0.0165	0.01726	0.01825	0.01713	0.01777	0.01728	0.01587	0.01668	0.0173	0.01671	0.01487	0.0148	0.01676	0.01508	0.01613	0.01719	0.01799	0.01536	0.01706	0.01674	0.0157	0.01602	0.0162	0.0158	0.01647	0.01817	0.01575	0.015	0.01615	0.01611	0.0161
11539.2	0.01966	0.01974	0.01893	0.01968	0.02002	0.01802	0.01915	0.01975	0.01918	0.01933	0.02025	0.01987	0.01725	0.02012	0.01831	0.0182	0.01814	0.01796	0.01682	0.01764	0.01876	0.01737	0.01801	0.01743	0.01576	0.01671	0.01778	0.01705	0.01566	0.0148	0.01733	0.01569	0.01637	0.0173	0.01842	0.01585	0.01751	0.01718	0.01604	0.0166	0.01699	0.01591	0.01688	0.01827	0.01617	0.01522	0.01613	0.01617	0.01669
11539.5	0.02082	0.0202	0.01969	0.02008	0.0204	0.01848	0.01936	0.02032	0.01938	0.01956	0.02095	0.02049	0.01795	0.02013	0.01869	0.01925	0.01837	0.01836	0.01708	0.01832	0.01938	0.01769	0.01806	0.01753	0.01605	0.01685	0.01822	0.01761	0.01628	0.01479	0.018	0.01684	0.01685	0.01753	0.01891	0.01676	0.0178	0.01765	0.01629	0.0172	0.01746	0.01623	0.01718	0.01834	0.01686	0.01555	0.01649	0.01618	0.01752
11539.8	0.02196	0.02065	0.02012	0.02045	0.02121	0.01882	0.01953	0.02075	0.01951	0.01982	0.02168	0.02095	0.01873	0.02041	0.01948	0.02022	0.01891	0.01854	0.01743	0.01915	0.02007	0.01835	0.01802	0.01763	0.01675	0.01708	0.01858	0.0183	0.01674	0.01512	0.01846	0.01817	0.01734	0.01808	0.01933	0.01778	0.01808	0.01807	0.01653	0.01777	0.01754	0.0167	0.01752	0.01845	0.01764	0.01589	0.01727	0.01619	0.01815
11540	0.02281	0.02109	0.02038	0.02073	0.02235	0.01922	0.01984	0.021	0.01982	0.02023	0.02232	0.0212	0.01925	0.02105	0.02036	0.02066	0.01971	0.01857	0.01793	0.01989	0.02081	0.01914	0.0181	0.01772	0.01763	0.01737	0.01873	0.01891	0.01723	0.01584	0.01864	0.01919	0.01779	0.01874	0.01959	0.01851	0.01833	0.01828	0.0169	0.01832	0.01741	0.01714	0.01792	0.0185	0.01826	0.0163	0.0182	0.01619	0.01829
11540.2	0.02331	0.02158	0.02071	0.02099	0.02338	0.0198	0.02017	0.02106	0.02034	0.02081	0.02269	0.02124	0.01958	0.02193	0.02093	0.02054	0.0206	0.01877	0.01842	0.02029	0.0215	0.01969	0.01838	0.01786	0.0185	0.01768	0.01871	0.01922	0.01774	0.0167	0.01869	0.01956	0.01829	0.01921	0.01984	0.01879	0.01848	0.01834	0.01745	0.01876	0.01734	0.0175	0.01835	0.01853	0.0186	0.01683	0.01899	0.01624	0.01815
11540.5	0.02346	0.02224	0.02122	0.02137	0.02396	0.02041	0.02031	0.02115	0.02086	0.02163	0.02275	0.02118	0.02001	0.02277	0.02093	0.02027	0.02138	0.01938	0.0188	0.02034	0.02202	0.01994	0.01882	0.0182	0.01926	0.018	0.01879	0.01926	0.01812	0.01745	0.01886	0.01929	0.01889	0.01961	0.02026	0.01884	0.0186	0.01846	0.01819	0.01899	0.01759	0.0179	0.01881	0.01876	0.0187	0.01741	0.01946	0.01649	0.01815
11540.8	0.02328	0.02311	0.02188	0.02192	0.02408	0.02089	0.02038	0.0216	0.02116	0.02266	0.02274	0.02123	0.02061	0.02335	0.02055	0.02037	0.0219	0.02035	0.01908	0.02028	0.02225	0.0202	0.01928	0.01887	0.01978	0.01825	0.01923	0.01932	0.01828	0.018	0.01926	0.01885	0.01947	0.02032	0.02084	0.01898	0.01894	0.01872	0.01901	0.01913	0.01816	0.01837	0.01926	0.01936	0.01868	0.01793	0.01958	0.01719	0.01844
11541	0.023	0.02407	0.02264	0.02254	0.02405	0.02124	0.02074	0.02237	0.02129	0.02367	0.02301	0.02151	0.02121	0.02365	0.02021	0.02094	0.02213	0.02133	0.01942	0.02049	0.02224	0.02064	0.0197	0.01987	0.01996	0.01852	0.02	0.01957	0.01835	0.0185	0.01982	0.01872	0.01993	0.02139	0.0214	0.01929	0.01959	0.0191	0.01975	0.01947	0.01883	0.01876	0.01967	0.02023	0.0187	0.01835	0.01949	0.01839	0.01888
11541.2	0.02313	0.02483	0.02333	0.02312	0.0242	0.02162	0.02165	0.02306	0.0215	0.02426	0.02362	0.02196	0.02168	0.02371	0.02025	0.02168	0.02216	0.02195	0.01997	0.02109	0.02224	0.02113	0.02006	0.02092	0.02005	0.01896	0.02076	0.01996	0.01858	0.01906	0.02036	0.01902	0.02037	0.0224	0.02177	0.01978	0.02031	0.01967	0.02034	0.02014	0.01939	0.01899	0.02014	0.02107	0.0189	0.01866	0.01947	0.01975	0.01937
11541.5	0.02396	0.0252	0.0238	0.02372	0.02471	0.0221	0.02291	0.02348	0.02193	0.02426	0.02424	0.0224	0.02217	0.02368	0.02077	0.02222	0.02225	0.02226	0.0207	0.02189	0.02248	0.0215	0.02048	0.02165	0.02049	0.01962	0.02135	0.02039	0.01912	0.01964	0.02076	0.01958	0.02083	0.0228	0.02199	0.02044	0.02078	0.02043	0.02089	0.02095	0.01986	0.0192	0.02071	0.02168	0.01933	0.01891	0.01974	0.02084	0.01995
11541.8	0.02521	0.02524	0.02411	0.02446	0.0255	0.02263	0.02402	0.02383	0.02246	0.02394	0.02454	0.02277	0.02287	0.02381	0.02158	0.02243	0.0226	0.02258	0.0213	0.02253	0.02296	0.02181	0.02117	0.02199	0.02128	0.02035	0.02192	0.02096	0.01989	0.02022	0.02111	0.02022	0.02117	0.02257	0.02224	0.0212	0.02093	0.02116	0.02141	0.02157	0.0203	0.01967	0.02126	0.02208	0.01994	0.0192	0.02021	0.0214	0.02057
11542	0.02621	0.02528	0.02443	0.02519	0.02628	0.02319	0.02464	0.02434	0.02291	0.0239	0.02463	0.02323	0.02369	0.02423	0.02231	0.02247	0.02329	0.02318	0.02144	0.0228	0.02352	0.02215	0.02211	0.02211	0.02202	0.02098	0.02264	0.02175	0.02062	0.02083	0.02159	0.02091	0.02138	0.02219	0.02262	0.02187	0.02092	0.02171	0.02172	0.02197	0.02068	0.02039	0.02157	0.02239	0.02068	0.01962	0.02074	0.02147	0.02115
11542.2	0.02667	0.02559	0.02487	0.02558	0.02679	0.02382	0.02488	0.02502	0.02329	0.0245	0.02489	0.024	0.02431	0.02484	0.0227	0.02261	0.02434	0.02397	0.02122	0.02294	0.02403	0.02257	0.0231	0.02224	0.0224	0.02154	0.02347	0.02258	0.02102	0.02157	0.02212	0.02167	0.02164	0.02215	0.02313	0.02227	0.02097	0.02214	0.02176	0.02237	0.02095	0.02108	0.02158	0.02266	0.02154	0.02017	0.02132	0.02123	0.02166
11542.5	0.02687	0.02609	0.02541	0.02555	0.027	0.02456	0.02512	0.02575	0.02373	0.02547	0.0256	0.02505	0.02459	0.02543	0.02279	0.02309	0.02561	0.02474	0.02104	0.02334	0.02455	0.02312	0.02392	0.02255	0.02257	0.02224	0.02419	0.02313	0.02119	0.02237	0.02255	0.02243	0.0222	0.02262	0.02376	0.02237	0.02127	0.02259	0.02186	0.02292	0.02123	0.02162	0.02142	0.02294	0.02237	0.02076	0.02198	0.02099	0.02219
11542.8	0.02721	0.02641	0.02602	0.02541	0.02707	0.02542	0.02564	0.0264	0.02436	0.02626	0.02661	0.02603	0.02469	0.02596	0.02288	0.024	0.02681	0.0254	0.02126	0.02417	0.02516	0.02384	0.02442	0.02313	0.02289	0.02321	0.02459	0.02339	0.02149	0.02299	0.02289	0.02298	0.02303	0.02345	0.02446	0.02222	0.0219	0.02305	0.02237	0.02358	0.02172	0.02222	0.02144	0.02331	0.02291	0.02143	0.02267	0.02106	0.02268
11543	0.0278	0.02645	0.02659	0.02548	0.02725	0.02623	0.0265	0.02688	0.02523	0.02673	0.02755	0.02657	0.02483	0.02664	0.02321	0.02521	0.02756	0.0259	0.02202	0.02514	0.02581	0.02465	0.02453	0.02386	0.02349	0.02435	0.02471	0.02366	0.02219	0.02334	0.0233	0.02323	0.02381	0.02434	0.0251	0.02198	0.02274	0.02341	0.02314	0.02425	0.02258	0.02308	0.02198	0.02392	0.02308	0.02225	0.02336	0.02152	0.02307
11543.2	0.02845	0.02645	0.02699	0.02597	0.02773	0.02673	0.02762	0.02722	0.02623	0.02711	0.02815	0.02674	0.02516	0.02758	0.02381	0.02639	0.02786	0.02625	0.02327	0.02582	0.02642	0.02542	0.02446	0.02451	0.02417	0.0253	0.02484	0.02414	0.02314	0.02353	0.02387	0.02336	0.02434	0.02511	0.02552	0.02199	0.02357	0.02369	0.0238	0.02493	0.02369	0.02411	0.02301	0.02484	0.02311	0.0231	0.02411	0.02224	0.02342
11543.5	0.02898	0.02675	0.0273	0.02697	0.02851	0.02681	0.02882	0.02761	0.0272	0.02754	0.02844	0.02687	0.02579	0.02845	0.02462	0.02721	0.02811	0.02649	0.02477	0.02605	0.02696	0.02602	0.02464	0.02498	0.02473	0.02574	0.0253	0.02471	0.02392	0.02381	0.02455	0.02364	0.02467	0.02568	0.02574	0.02267	0.02426	0.02411	0.02419	0.02564	0.02475	0.02495	0.02396	0.0259	0.02334	0.02373	0.02493	0.02319	0.02375
11543.8	0.0294	0.02738	0.02774	0.02836	0.02939	0.02678	0.02983	0.0283	0.0279	0.02796	0.0287	0.02722	0.0267	0.02899	0.02563	0.02764	0.02867	0.02673	0.02617	0.02611	0.0274	0.02642	0.02531	0.0254	0.02529	0.02573	0.0261	0.0254	0.02419	0.02443	0.02526	0.02418	0.02494	0.0261	0.02607	0.02401	0.02482	0.02484	0.02452	0.02631	0.02551	0.02536	0.0244	0.02671	0.02395	0.02403	0.02567	0.02434	0.02407
11544	0.02983	0.02825	0.02854	0.02971	0.03013	0.027	0.03045	0.02932	0.02825	0.02837	0.0292	0.02775	0.02771	0.02928	0.02685	0.0279	0.02941	0.027	0.02706	0.02639	0.02784	0.02674	0.02634	0.02593	0.02602	0.02557	0.02696	0.02636	0.02414	0.02529	0.02589	0.02501	0.02529	0.0265	0.02674	0.02543	0.02537	0.02574	0.02501	0.02687	0.02591	0.02544	0.02455	0.02713	0.02487	0.02429	0.02613	0.02546	0.02443
11544.2	0.03038	0.02932	0.02964	0.03063	0.03071	0.02762	0.0307	0.03042	0.02853	0.02897	0.03004	0.02829	0.02862	0.02963	0.02812	0.02818	0.03005	0.02735	0.02733	0.0271	0.02844	0.02713	0.02745	0.02661	0.0269	0.02553	0.0276	0.02757	0.02428	0.02606	0.02643	0.02608	0.02595	0.02714	0.02761	0.02642	0.02603	0.02657	0.02576	0.0274	0.02608	0.02553	0.02502	0.0274	0.02586	0.02489	0.02644	0.02623	0.02496
11544.5	0.0309	0.03055	0.03078	0.03105	0.03133	0.02851	0.03084	0.03122	0.02916	0.02987	0.03111	0.02874	0.02934	0.03008	0.02912	0.02864	0.03055	0.02791	0.02726	0.02813	0.02921	0.02767	0.02851	0.02739	0.02784	0.02577	0.02802	0.02875	0.0249	0.02653	0.02697	0.02723	0.02707	0.02808	0.02843	0.02706	0.02691	0.02725	0.0267	0.02798	0.02628	0.0259	0.02606	0.0279	0.02673	0.0259	0.02692	0.02658	0.02569
11544.8	0.03131	0.03185	0.03174	0.03125	0.03211	0.02939	0.0311	0.03162	0.03021	0.03091	0.03218	0.02906	0.02983	0.03047	0.02972	0.02943	0.0311	0.02876	0.02729	0.02917	0.02996	0.02843	0.0295	0.02829	0.02877	0.02639	0.02848	0.02957	0.02592	0.02677	0.02772	0.02834	0.02835	0.02909	0.02918	0.02771	0.02788	0.02786	0.02772	0.02859	0.02681	0.02661	0.02731	0.02869	0.02747	0.02701	0.02774	0.02679	0.02652
11545	0.03185	0.03306	0.03244	0.03149	0.033	0.03007	0.03162	0.03194	0.03129	0.03173	0.033	0.02934	0.03023	0.03091	0.03015	0.03058	0.03175	0.02978	0.02781	0.03003	0.03055	0.02949	0.03044	0.02932	0.02953	0.02735	0.02921	0.03001	0.02707	0.02693	0.02873	0.02936	0.02927	0.02988	0.03002	0.02848	0.02867	0.02847	0.02857	0.02921	0.02775	0.02751	0.02839	0.02948	0.02812	0.02788	0.02866	0.02711	0.02728
11545.2	0.03278	0.03401	0.03295	0.03184	0.0339	0.03063	0.03241	0.03261	0.03206	0.03225	0.03351	0.02975	0.03083	0.0317	0.03073	0.03192	0.03243	0.03084	0.02886	0.03079	0.03102	0.03073	0.03128	0.03041	0.02998	0.02858	0.0302	0.03026	0.02812	0.02714	0.02981	0.03025	0.02966	0.03031	0.031	0.02924	0.02915	0.02916	0.02911	0.02995	0.02877	0.02839	0.02934	0.03005	0.02874	0.02845	0.02941	0.02762	0.02794
11545.5	0.03397	0.03461	0.03352	0.03232	0.03473	0.03131	0.03339	0.03376	0.03262	0.03276	0.03385	0.03053	0.03174	0.03294	0.03154	0.0332	0.03311	0.03191	0.03012	0.03162	0.03156	0.03181	0.03196	0.03138	0.03026	0.03005	0.03134	0.03053	0.029	0.02763	0.03074	0.03092	0.02993	0.03053	0.032	0.02986	0.02947	0.03	0.0295	0.0309	0.02947	0.02912	0.03033	0.03058	0.02935	0.02893	0.02998	0.0283	0.02866
11545.8	0.03508	0.03495	0.03438	0.03299	0.03547	0.03222	0.03444	0.03512	0.03331	0.03357	0.03424	0.03181	0.03271	0.03444	0.0324	0.03413	0.03381	0.03296	0.03114	0.03254	0.03232	0.03258	0.03255	0.03211	0.0307	0.03159	0.0324	0.03102	0.02982	0.02855	0.03149	0.03138	0.03049	0.03074	0.03283	0.03034	0.03	0.03097	0.03012	0.03184	0.02977	0.02967	0.03129	0.03138	0.03002	0.02957	0.03054	0.02916	0.02957
11546	0.03594	0.03528	0.03546	0.03398	0.03609	0.03324	0.03542	0.03635	0.03431	0.03455	0.03472	0.0333	0.03341	0.03594	0.03314	0.03456	0.03454	0.03384	0.03177	0.03349	0.03333	0.03321	0.03317	0.03267	0.03156	0.03285	0.03323	0.03186	0.03075	0.02976	0.03215	0.03184	0.0314	0.03112	0.03344	0.03077	0.03095	0.03193	0.03108	0.03255	0.03004	0.03019	0.03207	0.0325	0.03077	0.03055	0.03122	0.03019	0.03052
11546.2	0.03664	0.03593	0.03635	0.03525	0.03659	0.03425	0.03627	0.03727	0.03532	0.0354	0.03519	0.03459	0.0339	0.03722	0.03378	0.03459	0.03536	0.03449	0.03215	0.03442	0.03441	0.03388	0.0339	0.03324	0.03279	0.03358	0.03384	0.03286	0.0318	0.03095	0.03274	0.03257	0.03249	0.03174	0.03394	0.03127	0.03216	0.03279	0.03205	0.03309	0.03074	0.03093	0.03266	0.03362	0.03147	0.03178	0.03205	0.03138	0.03125
11546.5	0.03736	0.03699	0.0368	0.03659	0.03717	0.03533	0.03695	0.03796	0.03598	0.03604	0.03565	0.03561	0.03453	0.03817	0.03451	0.03454	0.03633	0.03502	0.03268	0.03537	0.03528	0.03468	0.03473	0.03394	0.03411	0.03386	0.03444	0.03378	0.03272	0.032	0.0334	0.03361	0.03355	0.03271	0.03454	0.03196	0.03331	0.03362	0.03266	0.03376	0.03195	0.03196	0.03326	0.0345	0.032	0.03297	0.033	0.03261	0.03173
11546.8	0.03823	0.03819	0.037	0.03779	0.03809	0.0365	0.03748	0.03875	0.03639	0.03663	0.03635	0.03661	0.03551	0.03878	0.03543	0.03484	0.03736	0.03572	0.03361	0.03633	0.03589	0.03554	0.03554	0.0347	0.03528	0.0341	0.03516	0.03459	0.03336	0.033	0.03433	0.03474	0.0345	0.03404	0.03529	0.0329	0.03425	0.03448	0.03301	0.03472	0.03337	0.03294	0.03403	0.03528	0.03247	0.0339	0.03401	0.03378	0.0322
11547	0.03926	0.03926	0.03734	0.03879	0.03953	0.03759	0.03799	0.0399	0.03691	0.03737	0.03759	0.03762	0.03671	0.03912	0.03648	0.03569	0.03829	0.03672	0.03482	0.03724	0.03654	0.03637	0.03628	0.03546	0.03625	0.03471	0.03591	0.03555	0.03389	0.03412	0.03547	0.03566	0.03536	0.03552	0.03609	0.034	0.03499	0.03539	0.03353	0.0357	0.03464	0.03353	0.03492	0.03622	0.03307	0.03457	0.03499	0.03479	0.03296
11547.2	0.04031	0.04016	0.03811	0.03966	0.04136	0.03852	0.0387	0.04127	0.03773	0.03822	0.03928	0.03855	0.03784	0.03944	0.03759	0.03691	0.03904	0.0379	0.03598	0.03809	0.03756	0.03718	0.03707	0.03626	0.03706	0.03572	0.03657	0.03686	0.0347	0.03543	0.03647	0.03626	0.03611	0.0369	0.03695	0.035	0.0355	0.03629	0.03454	0.03628	0.03557	0.03389	0.03579	0.03724	0.03394	0.03506	0.03576	0.03564	0.03411
11547.5	0.04128	0.04101	0.03926	0.04049	0.04314	0.03945	0.0397	0.04245	0.03873	0.03906	0.04089	0.03939	0.03871	0.04001	0.03871	0.03812	0.03974	0.03909	0.03704	0.03893	0.03896	0.03808	0.03812	0.03724	0.03785	0.03677	0.03724	0.03851	0.03596	0.03689	0.03713	0.03662	0.03687	0.03809	0.03794	0.03583	0.03589	0.03719	0.03592	0.03648	0.03618	0.03443	0.03663	0.03814	0.03505	0.03549	0.0363	0.03641	0.03539
11547.8	0.04221	0.04194	0.04059	0.04127	0.04444	0.04058	0.04078	0.04321	0.03983	0.03995	0.042	0.04026	0.03939	0.04089	0.03972	0.03919	0.04057	0.04023	0.03817	0.03975	0.04043	0.03915	0.03947	0.03843	0.03881	0.03761	0.03817	0.04019	0.0374	0.03824	0.03766	0.03702	0.03784	0.03907	0.03915	0.03667	0.0365	0.0381	0.03733	0.037	0.03666	0.03538	0.03752	0.03898	0.03634	0.03605	0.03684	0.03718	0.03651
[truncated: 745 more rows]
[truncated: 371 more columns]

## Sheet: Figure 2c
	χ(R) [Å-3]
[truncated: 328 more rows]

[truncated: 76 more sheets: Figure 2d, Figure 3a, Figure 3b, Figure 3c, Figure 3d, Figure 4a, Figure 4d, Figure 4e, Figure 4f, Figure 5a, Figure 5c, Figure 5d, Figure 5f, Figure 6b, Figure 6c, Figure 6d, Figure 7a, Figure 7b, Supplementary Table S3, Supplementary Table S4 …]
